# Supplementary material for: ﻿Dalodesmid millipedes from alpine and subalpine habitats in New South Wales and Victoria, Australia (Diplopoda, Polydesmida, Dalodesmidae)
Source: Zookeys. 2025 Dec 10;1262:303–33. doi: 10.3897/zookeys.1262.176273 (PMC12712618; doi:10.3897/zookeys.1262.176273)
Supplement: XML Treatment for Araneopedis [file zookeys.1262.176273-treatment1.xml]

<!DOCTYPE tp:taxon-treatment
  PUBLIC "-//TaxonX//DTD Taxonomic Treatment Publishing DTD v0 20100105//EN" "tax-treatment-NSO.dtd">
<tp:taxon-treatment xmlns:tp="http://www.plazi.org/taxpub"><tp:treatment-meta><kwd-group><label>Taxon classification</label><kwd>
                <named-content content-type="kingdom">Animalia</named-content>
              </kwd><kwd>
                <named-content content-type="order">Polydesmida</named-content>
              </kwd><kwd>
                <named-content content-type="family">Dalodesmidae</named-content>
              </kwd></kwd-group><mixed-citation publication-type="journal"><person-group><name><surname>Mesibov</surname><given-names>Robert</given-names></name></person-group><article-title>﻿Dalodesmid millipedes from alpine and subalpine habitats in New South Wales and Victoria, Australia (<tp:taxon-name><tp:taxon-name-part taxon-name-part-type="class">Diplopoda</tp:taxon-name-part></tp:taxon-name>, <tp:taxon-name><tp:taxon-name-part taxon-name-part-type="order">Polydesmida</tp:taxon-name-part></tp:taxon-name>, <tp:taxon-name><tp:taxon-name-part taxon-name-part-type="family">Dalodesmidae</tp:taxon-name-part></tp:taxon-name>)</article-title><source>Zookeys</source><day>10</day><month>12</month><year>2025</year><volume>1262</volume><fpage>303</fpage><lpage>333</lpage><pub-id pub-id-type="doi">10.3897/zookeys.1262.176273</pub-id></mixed-citation></tp:treatment-meta><tp:nomenclature><label>﻿</label><tp:taxon-name><object-id xmlns:xlink="http://www.w3.org/1999/xlink" content-type="arpha" xlink:type="simple">A91EEB5F-18D5-5952-B8AE-CC6DABE5BBD2</object-id>
              <tp:taxon-name-part taxon-name-part-type="genus" reg="Araneopedis">Araneopedis</tp:taxon-name-part>
              <object-id xmlns:xlink="http://www.w3.org/1999/xlink" content-type="zoobank" xlink:type="simple">https://zoobank.org/83711322-8551-445B-8BD5-B5956B3FA3DA</object-id>
            </tp:taxon-name><tp:taxon-status xmlns:xlink="http://www.w3.org/1999/xlink" xlink:type="simple">gen. nov.</tp:taxon-status></tp:nomenclature><tp:treatment-sec sec-type="type species" id="SECID0ENLAC"><title>Type species.</title><p><italic><tp:taxon-name><tp:taxon-name-part taxon-name-part-type="genus" reg="Araneopedis">Araneopedis</tp:taxon-name-part> <tp:taxon-name-part taxon-name-part-type="species" reg="porchi">porchi</tp:taxon-name-part></tp:taxon-name></italic> sp. nov., by present designation.</p></tp:treatment-sec><tp:treatment-sec sec-type="Other assigned species" id="SECID0E5LAC"><title>Other assigned species.</title><p><italic><tp:taxon-name><tp:taxon-name-part taxon-name-part-type="genus" reg="Araneopedis">Araneopedis</tp:taxon-name-part> <tp:taxon-name-part taxon-name-part-type="species" reg="bogong">bogong</tp:taxon-name-part></tp:taxon-name></italic> sp. nov., <italic><tp:taxon-name><tp:taxon-name-part taxon-name-part-type="genus" reg="Araneopedis">A.</tp:taxon-name-part> <tp:taxon-name-part taxon-name-part-type="species" reg="buffalo">buffalo</tp:taxon-name-part></tp:taxon-name></italic> sp. nov., <italic><tp:taxon-name><tp:taxon-name-part taxon-name-part-type="genus" reg="Araneopedis">A.</tp:taxon-name-part> <tp:taxon-name-part taxon-name-part-type="species" reg="dargo">dargo</tp:taxon-name-part></tp:taxon-name></italic> sp. nov., <italic><tp:taxon-name><tp:taxon-name-part taxon-name-part-type="genus" reg="Araneopedis">A.</tp:taxon-name-part> <tp:taxon-name-part taxon-name-part-type="species" reg="gibbae">gibbae</tp:taxon-name-part></tp:taxon-name></italic> sp. nov.</p></tp:treatment-sec><tp:treatment-sec sec-type="diagnosis" id="SECID0EQNAC"><title>Diagnosis.</title><p>Gonopod telopodite split at 1/3 to 1/2 height into large, erect, similarly sized, lateral and medial branches, with a smaller, shorter, separate, posteromedial solenomere. The only other Australasian dalodesmid with a gonopod split into similarly sized branches with a separate solenomere is <italic><tp:taxon-name><tp:taxon-name-part taxon-name-part-type="genus" reg="Paurodesmus">Paurodesmus</tp:taxon-name-part> <tp:taxon-name-part taxon-name-part-type="species" reg="sjoestedti">sjoestedti</tp:taxon-name-part></tp:taxon-name></italic> (Verhoeff, 1924) (<xref ref-type="bibr" rid="B5">Mesibov 2008b</xref>), but in that species the solenomere is nearly as large as the medial and lateral branches and arises basally, rather than at ca 1/2 telopodite height.</p></tp:treatment-sec><tp:treatment-sec sec-type="description" id="SECID0EFOAC"><title>Description.</title><p>Small dalodesmids ca 7–9 mm long with body plan head + 19 rings (including telson). Male colour in alcohol pale brownish-yellow, darker on head, distally on antennae and marginally on tergites and metatergites. Head with vertex sparsely setose, frons and clypeus setose; vertigial sulcus reaching ca 1/2 way to level of line between top of antennal sockets. Sockets separated by ca 2× socket diameter. Antenna almost reaching tergite 3 when manipulated. Relative antennomere lengths (6,3) &gt; 2 &gt; (4,5), 6 widest. Relative tergite widths 6 &gt; 5 &gt; 4 &gt; 3 &gt; 2 &gt; collum; rings 6–16 subequal in width, 17 and 18 narrower. Collum much narrower than head, ovoid in dorsal view, corner rounded. Paranotal margin on ring 2 lower than ring 3 margin; large pit ventrally under ring 2 paranotum. Midbody paranotal margin at ca 2/3 ring height, level; paranotum with anterior corner gently convex, laterally very slightly convex and slightly wider behind, with a few short marginal setae laterally and posteriorly; posterior margin more or less straight; posterior corner slightly projecting on last few rings. Metatergites with 3 transverse rows of low bumps carrying short setae where not abraded; anterior row of bumps narrowest, posterior row widest. Limbus an irregular row of blunt doubled spines. Pore formula normal; ozopore opening dorsally at posterolateral corner of paranotum. Epiproct extending a little beyond anal valves, sides slightly concave, apex truncate; spinnerets in square array. Hypoproct trapezoidal. Sternites slightly wider than long, impressions shallow, transverse impression a little deeper than longitudinal impression. Spiracles small, round or slightly ovoid, on diplosegments with posterior spiracle between leg bases. Length of midbody leg ca 1.5–1.7× midbody ring diameter. Relative podomere lengths tarsus &gt;&gt; (prefemur, femur) &gt;&gt; (postfemur, tibia); tarsus very slightly curved. Anterior legs somewhat swollen, prefemur and femur arched dorsally. Numerous sphaerotrichomes on anterior leg tarsus, tibia; sphaerotrichomes with pointed shafts strongly declined and with flattened globular bases. Brush setae on prefemur and femur, tapering to blunt points, often curving proximally. Gonopore opening distomedially on leg 2 coxa. Aperture transversely ovoid, ca 1/2 width of ring 7 prozonite, rim projecting a little posterolaterally. Retracted gonopod telopodites reaching just past leg 6. Ring 6 sternite excavate with short setal brushes laterally, supporting retracted telopodites. Telopodites erect, closely appressed, divided into lateral branch, medial branch and posteromedial solenomere.</p><p>Female closely similar to male, with shorter legs; epigynum slightly raised, subrectangular; cyphopods not examined in any species.</p></tp:treatment-sec><tp:treatment-sec sec-type="Name" id="SECID0ELOAC"><title>Name.</title><p>Latin <italic>aranea</italic> + <italic>pedis</italic>, “spider-foot”. The well-separated lateral and medial branches on the gonopod telopodite together with the smaller posteromedial solenomere remind me of the two principal claws and smaller median claw on the tarsus of a web-building spider. Gender masculine.</p></tp:treatment-sec><tp:treatment-sec sec-type="remarks" id="SECID0EVOAC"><title>Remarks.</title><p>The five known species of <italic><tp:taxon-name><tp:taxon-name-part taxon-name-part-type="genus" reg="Araneopedis">Araneopedis</tp:taxon-name-part></tp:taxon-name></italic> gen. nov. are closely similar in overall appearance and are geographically clustered in the Victorian mountains, with a known genus range of ca 3500 km<sup>2</sup> (Fig. <xref ref-type="fig" rid="F15">15A</xref>).</p></tp:treatment-sec><tp:treatment-sec><!--Section generated to contain objects referenced in tp:taxon-treatment.--><fig id="F15" position="float" orientation="portrait"><object-id xmlns:xlink="http://www.w3.org/1999/xlink" content-type="doi" xlink:type="simple">10.3897/zookeys.1262.176273.figure15</object-id><object-id xmlns:xlink="http://www.w3.org/1999/xlink" content-type="arpha" xlink:type="simple">37750C85-B89F-5500-B2E0-49846B3F094C</object-id><label>Figure 15.</label><caption><p><bold>A.</bold> Localities for <italic><tp:taxon-name><tp:taxon-name-part taxon-name-part-type="genus" reg="Araneopedis">Araneopedis</tp:taxon-name-part> <tp:taxon-name-part taxon-name-part-type="species" reg="bogong">bogong</tp:taxon-name-part></tp:taxon-name></italic> sp. nov. (filled diamonds), <italic><tp:taxon-name><tp:taxon-name-part taxon-name-part-type="genus" reg="Araneopedis">A.</tp:taxon-name-part> <tp:taxon-name-part taxon-name-part-type="species" reg="buffalo">buffalo</tp:taxon-name-part></tp:taxon-name></italic> sp. nov. (filled circles), <italic><tp:taxon-name><tp:taxon-name-part taxon-name-part-type="genus" reg="Araneopedis">A.</tp:taxon-name-part> <tp:taxon-name-part taxon-name-part-type="species" reg="dargo">dargo</tp:taxon-name-part></tp:taxon-name></italic> sp. nov. (open circle), <italic><tp:taxon-name><tp:taxon-name-part taxon-name-part-type="genus" reg="Araneopedis">A.</tp:taxon-name-part> <tp:taxon-name-part taxon-name-part-type="species" reg="gibbae">gibbae</tp:taxon-name-part></tp:taxon-name></italic> sp. nov. (filled square), <italic><tp:taxon-name><tp:taxon-name-part taxon-name-part-type="genus" reg="Araneopedis">A.</tp:taxon-name-part> <tp:taxon-name-part taxon-name-part-type="species" reg="porchi">porchi</tp:taxon-name-part></tp:taxon-name></italic> sp. nov. (open diamonds) and <italic><tp:taxon-name><tp:taxon-name-part taxon-name-part-type="genus" reg="Lissodesmus">Lissodesmus</tp:taxon-name-part> <tp:taxon-name-part taxon-name-part-type="species" reg="milledgei">milledgei</tp:taxon-name-part></tp:taxon-name></italic> Mesibov, 2006: previously recorded (crosses) and new from this study (star); <bold>B.</bold> Localities for <italic><tp:taxon-name><tp:taxon-name-part taxon-name-part-type="genus" reg="Polydactylogonus">Polydactylogonus</tp:taxon-name-part> <tp:taxon-name-part taxon-name-part-type="species" reg="sanctogwinear">sanctogwinear</tp:taxon-name-part></tp:taxon-name></italic> sp. nov. (cross) <italic><tp:taxon-name><tp:taxon-name-part taxon-name-part-type="genus" reg="Cernethia">Cernethia</tp:taxon-name-part> <tp:taxon-name-part taxon-name-part-type="species" reg="dysmica">dysmica</tp:taxon-name-part></tp:taxon-name></italic> sp. nov. (diamonds) and <italic><tp:taxon-name><tp:taxon-name-part taxon-name-part-type="genus" reg="Cernethia">C.</tp:taxon-name-part> <tp:taxon-name-part taxon-name-part-type="species" reg="inopinata">inopinata</tp:taxon-name-part></tp:taxon-name></italic> Mesibov, 2015: previously recorded (open circles) and new from this study (filled circles).</p></caption><graphic xmlns:xlink="http://www.w3.org/1999/xlink" xlink:href="zookeys-1262-303_article-176273__-g015.jpg" position="float" orientation="portrait" xlink:type="simple" id="oo_1489312.jpg"><uri content-type="original_file" xlink:type="simple">https://binary.pensoft.net/fig/1489312</uri></graphic></fig></tp:treatment-sec><ref-list><ref id="B5"><mixed-citation xmlns:xlink="http://www.w3.org/1999/xlink" xlink:type="simple"><person-group><name name-style="western"><surname>Mesibov</surname><given-names>R</given-names></name></person-group> (<year>2008b</year>) <article-title>Redescription of <italic><tp:taxon-name><tp:taxon-name-part taxon-name-part-type="genus">Paurodesmus</tp:taxon-name-part> <tp:taxon-name-part taxon-name-part-type="species">sjoestedti</tp:taxon-name-part></tp:taxon-name></italic> (Verhoeff, 1924) comb. n. (<tp:taxon-name><tp:taxon-name-part taxon-name-part-type="class">Diplopoda</tp:taxon-name-part></tp:taxon-name>: <tp:taxon-name><tp:taxon-name-part taxon-name-part-type="order">Polydesmida</tp:taxon-name-part></tp:taxon-name>: <tp:taxon-name><tp:taxon-name-part taxon-name-part-type="family">Dalodesmidae</tp:taxon-name-part></tp:taxon-name>).</article-title><source>Australian Entomologist</source><volume>35</volume>(<issue>3</issue>): <fpage>111</fpage>–<lpage>119</lpage>.</mixed-citation></ref></ref-list></tp:taxon-treatment>
