# Supplementary material for: ﻿Dalodesmid millipedes from alpine and subalpine habitats in New South Wales and Victoria, Australia (Diplopoda, Polydesmida, Dalodesmidae)
Source: Zookeys. 2025 Dec 10;1262:303–33. doi: 10.3897/zookeys.1262.176273 (PMC12712618; doi:10.3897/zookeys.1262.176273)
Supplement: XML Treatment for Araneopedis buffalo [file zookeys.1262.176273-treatment4.xml]

<!DOCTYPE tp:taxon-treatment
  PUBLIC "-//TaxonX//DTD Taxonomic Treatment Publishing DTD v0 20100105//EN" "tax-treatment-NSO.dtd">
<tp:taxon-treatment xmlns:tp="http://www.plazi.org/taxpub"><tp:treatment-meta><kwd-group><label>Taxon classification</label><kwd>
                <named-content content-type="kingdom">Animalia</named-content>
              </kwd><kwd>
                <named-content content-type="order">Polydesmida</named-content>
              </kwd><kwd>
                <named-content content-type="family">Dalodesmidae</named-content>
              </kwd></kwd-group><mixed-citation publication-type="journal"><person-group><name><surname>Mesibov</surname><given-names>Robert</given-names></name></person-group><article-title>﻿Dalodesmid millipedes from alpine and subalpine habitats in New South Wales and Victoria, Australia (<tp:taxon-name><tp:taxon-name-part taxon-name-part-type="class">Diplopoda</tp:taxon-name-part></tp:taxon-name>, <tp:taxon-name><tp:taxon-name-part taxon-name-part-type="order">Polydesmida</tp:taxon-name-part></tp:taxon-name>, <tp:taxon-name><tp:taxon-name-part taxon-name-part-type="family">Dalodesmidae</tp:taxon-name-part></tp:taxon-name>)</article-title><source>Zookeys</source><day>10</day><month>12</month><year>2025</year><volume>1262</volume><fpage>303</fpage><lpage>333</lpage><pub-id pub-id-type="doi">10.3897/zookeys.1262.176273</pub-id></mixed-citation></tp:treatment-meta><tp:nomenclature><label>﻿</label><tp:taxon-name><object-id xmlns:xlink="http://www.w3.org/1999/xlink" content-type="arpha" xlink:type="simple">A2E037D6-3F2D-5B06-862D-DD30774DE1E2</object-id>
              <tp:taxon-name-part taxon-name-part-type="genus" reg="Araneopedis">Araneopedis</tp:taxon-name-part>
              <tp:taxon-name-part taxon-name-part-type="species" reg="buffalo">buffalo</tp:taxon-name-part>
              <object-id xmlns:xlink="http://www.w3.org/1999/xlink" content-type="zoobank" xlink:type="simple">https://zoobank.org/E086C259-3332-4ECA-8DC0-508CCD04C747</object-id>
            </tp:taxon-name><tp:taxon-status xmlns:xlink="http://www.w3.org/1999/xlink" xlink:type="simple">sp. nov.</tp:taxon-status><xref ref-type="fig" rid="F4">Figs 4</xref><xref ref-type="fig" rid="F5">, 5A</xref><xref ref-type="fig" rid="F15">, 15A</xref></tp:nomenclature><tp:treatment-sec sec-type="type material" id="SECID0EASAE"><title>Type material.</title><p><bold><italic>Holotype</italic>.</bold> Male, Mt Buffalo (Vic), 0.5 km SE by E of Mt Buffalo Park Office, site HS15-C-L1, <named-content xmlns:xlink="http://www.w3.org/1999/xlink" content-type="dwc:verbatimCoordinates" xlink:type="simple"><named-content content-type="geo-json" specific-use="{&#34;type&#34;:&#34;Point&#34;,&#34;coordinates&#34;:[146.807900,-36.728100]}" id="NCID0EOSAE" xlink:type="simple">-36.7281, 146.8079</named-content></named-content> ± 25 m, 1380–1400 m, coll. Nicholas Porch, 2024-04-13, 1 m<sup>2</sup> litter sample from closed shrubby subalpine woodland, <abbrev xmlns:xlink="http://www.w3.org/1999/xlink" xlink:title="Museums Victoria" id="ABBRID0EVSAE" xlink:type="simple">NMV</abbrev> K16486. <bold><italic>Paratypes</italic>.</bold> 2M, 5F, details as for holotype but 0.3 km ESE of Cresta Valley carpark entrance, site HS13-O-L3, <named-content xmlns:xlink="http://www.w3.org/1999/xlink" content-type="dwc:verbatimCoordinates" xlink:type="simple"><named-content content-type="geo-json" specific-use="{&#34;type&#34;:&#34;Point&#34;,&#34;coordinates&#34;:[146.788400,-36.765500]}" id="NCID0EATAE" xlink:type="simple">-36.7655, 146.7884</named-content></named-content> ± 25 m, 1465–1485 m, open herb-rich subalpine grassland, <abbrev xmlns:xlink="http://www.w3.org/1999/xlink" xlink:title="Museums Victoria" id="ABBRID0EFTAE" xlink:type="simple">NMV</abbrev> K16488; 1M in 95% EtOH, same details, <abbrev xmlns:xlink="http://www.w3.org/1999/xlink" xlink:title="Museums Victoria" id="ABBRID0EJTAE" xlink:type="simple">NMV</abbrev> K16485; 2M, 4F, same details but 0.29 km SE of Mt Buffalo Park Office, site HS15-C-L2, <named-content xmlns:xlink="http://www.w3.org/1999/xlink" content-type="dwc:verbatimCoordinates" xlink:type="simple"><named-content content-type="geo-json" specific-use="{&#34;type&#34;:&#34;Point&#34;,&#34;coordinates&#34;:[146.805900,-36.727400]}" id="NCID0EQTAE" xlink:type="simple">-36.7274, 146.8059</named-content></named-content> ± 25 m, 1370 m, closed shrubby subalpine woodland, <abbrev xmlns:xlink="http://www.w3.org/1999/xlink" xlink:title="Museums Victoria" id="ABBRID0EVTAE" xlink:type="simple">NMV</abbrev> K16487.</p></tp:treatment-sec><tp:treatment-sec sec-type="material" id="SECID0EZTAE"><title>Additional material.</title><p>2M from two other sites. See Suppl. material <xref ref-type="supplementary-material" rid="S1">1</xref> for details.</p></tp:treatment-sec><tp:treatment-sec sec-type="diagnosis" id="SECID0EDUAE"><title>Diagnosis.</title><p>Adult males distinguished from other species of <italic><tp:taxon-name><tp:taxon-name-part taxon-name-part-type="genus" reg="Araneopedis">Araneopedis</tp:taxon-name-part></tp:taxon-name></italic> gen. nov. by the posterior rings being enlarged vs of similar size to anterior rings (Fig. <xref ref-type="fig" rid="F5">5</xref>). Distinguished from <italic><tp:taxon-name><tp:taxon-name-part taxon-name-part-type="genus" reg="Araneopedis">A.</tp:taxon-name-part> <tp:taxon-name-part taxon-name-part-type="species" reg="bogong">bogong</tp:taxon-name-part></tp:taxon-name></italic> sp. nov. by the lack of a wide distal-facing concavity in the solenomere; from <italic><tp:taxon-name><tp:taxon-name-part taxon-name-part-type="genus" reg="Araneopedis">A.</tp:taxon-name-part> <tp:taxon-name-part taxon-name-part-type="species" reg="porchi">porchi</tp:taxon-name-part></tp:taxon-name></italic> sp. nov. and <italic><tp:taxon-name><tp:taxon-name-part taxon-name-part-type="genus" reg="Araneopedis">A.</tp:taxon-name-part> <tp:taxon-name-part taxon-name-part-type="species" reg="dargo">dargo</tp:taxon-name-part></tp:taxon-name></italic> sp. nov. by the terminal division of the lateral branch of the gonopod telopodite; and from <italic><tp:taxon-name><tp:taxon-name-part taxon-name-part-type="genus" reg="Araneopedis">A.</tp:taxon-name-part> <tp:taxon-name-part taxon-name-part-type="species" reg="gibbae">gibbae</tp:taxon-name-part></tp:taxon-name></italic> sp. nov. by much larger size and presence of a terminal, posteriorly directed spine on the medial branch.</p></tp:treatment-sec><tp:treatment-sec sec-type="description" id="SECID0EAWAE"><title>Description.</title><p>As for the genus, with the following details. Male/female length ca 9.0/8.5 mm, maximum midbody width 0.9/0.8, midbody metatergite width 1.3× prozonite width.</p><p>Telopodite base with upturned basal margin (Fig. <xref ref-type="fig" rid="F4">4A</xref>), sparsely setose. Lateral branch arising lower on telopodite than medial branch + solenomere at ca 1/2 telopodite height, somewhat flattened mediolaterally, curving anterodistally, divided at ca 1/3 branch height into medial process and shorter lateral process with two posteriorly directed subapical teeth; medial process expanded medially as rounded tab anterior to medial branch tab, then extending distally with thin, mediolaterally flattened, pointed apex. Medial branch curving anterodistally and expanding medially as rounded tab with posteriorly directed spine arising medially on posterior surface; distal to expanded section curving posteriorly, apex truncate and extending anterolaterally as short blunt spine and posteromedially as longer, thinner spine. Lateral and medial branches reaching same height overall. Solenomere on posterior telopodite surface, thin and subcylindrical, curving first anteriorly, then distolaterally, the tip curving posterodistally; prostatic groove opening at end of tip. On anterior surface of telopodite, a mediolaterally flattened, subquadrate tab arising at level of medial branch origin, directed anteriorly.</p><fig id="F4" position="float" orientation="portrait"><object-id xmlns:xlink="http://www.w3.org/1999/xlink" content-type="doi" xlink:type="simple">10.3897/zookeys.1262.176273.figure4</object-id><object-id xmlns:xlink="http://www.w3.org/1999/xlink" content-type="arpha" xlink:type="simple">5A0C1339-F4A7-5513-B446-A27B92C34BF3</object-id><label>Figure 4.</label><caption><p><italic><tp:taxon-name><tp:taxon-name-part taxon-name-part-type="genus" reg="Araneopedis">Araneopedis</tp:taxon-name-part> <tp:taxon-name-part taxon-name-part-type="species" reg="buffalo">buffalo</tp:taxon-name-part></tp:taxon-name></italic> sp. nov., paratype males ex site HS15-C-L2, <abbrev xmlns:xlink="http://www.w3.org/1999/xlink" xlink:title="Museums Victoria" id="ABBRID0E5WAE" xlink:type="simple">NMV</abbrev> K16487 (<bold>A</bold>), and site H13-O-L3, <abbrev xmlns:xlink="http://www.w3.org/1999/xlink" xlink:title="Museums Victoria" id="ABBRID0EEXAE" xlink:type="simple">NMV</abbrev> K16488(<bold>B</bold>). <bold>A.</bold> Gonopods in situ; <bold>B.</bold> Lateral view of cleared right gonopod telopodite, composite focus-stacked image. Abbreviations: l = lateral branch, m = medial branch, s = solenomere.</p></caption><graphic xmlns:xlink="http://www.w3.org/1999/xlink" xlink:href="zookeys-1262-303_article-176273__-g004.jpg" position="float" orientation="portrait" xlink:type="simple" id="oo_1489301.jpg"><uri content-type="original_file" xlink:type="simple">https://binary.pensoft.net/fig/1489301</uri></graphic></fig><fig id="F5" position="float" orientation="portrait"><object-id xmlns:xlink="http://www.w3.org/1999/xlink" content-type="doi" xlink:type="simple">10.3897/zookeys.1262.176273.figure5</object-id><object-id xmlns:xlink="http://www.w3.org/1999/xlink" content-type="arpha" xlink:type="simple">C0C7F00C-2777-54F4-8ACD-614BC571708D</object-id><label>Figure 5.</label><caption><p><bold>A.</bold><italic><tp:taxon-name><tp:taxon-name-part taxon-name-part-type="genus" reg="Araneopedis">Araneopedis</tp:taxon-name-part> <tp:taxon-name-part taxon-name-part-type="species" reg="buffalo">buffalo</tp:taxon-name-part></tp:taxon-name></italic> sp. nov., holotype male ex site HS15-C-L1, <abbrev xmlns:xlink="http://www.w3.org/1999/xlink" xlink:title="Museums Victoria" id="ABBRID0EIYAE" xlink:type="simple">NMV</abbrev> K16486; <bold>B.</bold><italic><tp:taxon-name><tp:taxon-name-part taxon-name-part-type="genus" reg="Araneopedis">A.</tp:taxon-name-part> <tp:taxon-name-part taxon-name-part-type="species" reg="gibbae">gibbae</tp:taxon-name-part></tp:taxon-name></italic> sp. nov., holotype male ex site HS22-C-L3, <abbrev xmlns:xlink="http://www.w3.org/1999/xlink" xlink:title="Museums Victoria" id="ABBRID0EZYAE" xlink:type="simple">NMV</abbrev> K16495.</p></caption><graphic xmlns:xlink="http://www.w3.org/1999/xlink" xlink:href="zookeys-1262-303_article-176273__-g005.jpg" position="float" orientation="portrait" xlink:type="simple" id="oo_1489302.jpg"><uri content-type="original_file" xlink:type="simple">https://binary.pensoft.net/fig/1489302</uri></graphic></fig></tp:treatment-sec><tp:treatment-sec sec-type="Name" id="SECID0ECZAE"><title>Name.</title><p>Noun in apposition, for Mt Buffalo.</p></tp:treatment-sec><tp:treatment-sec sec-type="distribution" id="SECID0EHZAE"><title>Distribution.</title><p>Collected near Mt Buffalo and Mt Buller in the Victorian mountains (Fig. <xref ref-type="fig" rid="F15">15A</xref>), in alpine and subalpine grassland and woodland from 1370 to 1740 m.</p></tp:treatment-sec><tp:treatment-sec sec-type="remarks" id="SECID0ERZAE"><title>Remarks.</title><p>This species is very similar to <italic><tp:taxon-name><tp:taxon-name-part taxon-name-part-type="genus" reg="Araneopedis">A.</tp:taxon-name-part> <tp:taxon-name-part taxon-name-part-type="species" reg="gibbae">gibbae</tp:taxon-name-part></tp:taxon-name></italic> sp. nov. in gonopod structure, but the male is substantially larger (Fig. <xref ref-type="fig" rid="F5">5A</xref>) and its posterior rings are proportionally larger than its anterior ones. The medial branch of the gonopod telopodite also differs from that of <italic><tp:taxon-name><tp:taxon-name-part taxon-name-part-type="genus" reg="Araneopedis">A.</tp:taxon-name-part> <tp:taxon-name-part taxon-name-part-type="species" reg="gibbae">gibbae</tp:taxon-name-part></tp:taxon-name></italic> sp. nov. in having a terminal, posteriorly directed spine rather than a subterminal one. Females of this species are substantially smaller than males from the same site.</p></tp:treatment-sec><tp:treatment-sec><!--Section generated to contain objects referenced in tp:taxon-treatment.--><fig id="F15" position="float" orientation="portrait"><object-id xmlns:xlink="http://www.w3.org/1999/xlink" content-type="doi" xlink:type="simple">10.3897/zookeys.1262.176273.figure15</object-id><object-id xmlns:xlink="http://www.w3.org/1999/xlink" content-type="arpha" xlink:type="simple">37750C85-B89F-5500-B2E0-49846B3F094C</object-id><label>Figure 15.</label><caption><p><bold>A.</bold> Localities for <italic><tp:taxon-name><tp:taxon-name-part taxon-name-part-type="genus" reg="Araneopedis">Araneopedis</tp:taxon-name-part> <tp:taxon-name-part taxon-name-part-type="species" reg="bogong">bogong</tp:taxon-name-part></tp:taxon-name></italic> sp. nov. (filled diamonds), <italic><tp:taxon-name><tp:taxon-name-part taxon-name-part-type="genus" reg="Araneopedis">A.</tp:taxon-name-part> <tp:taxon-name-part taxon-name-part-type="species" reg="buffalo">buffalo</tp:taxon-name-part></tp:taxon-name></italic> sp. nov. (filled circles), <italic><tp:taxon-name><tp:taxon-name-part taxon-name-part-type="genus" reg="Araneopedis">A.</tp:taxon-name-part> <tp:taxon-name-part taxon-name-part-type="species" reg="dargo">dargo</tp:taxon-name-part></tp:taxon-name></italic> sp. nov. (open circle), <italic><tp:taxon-name><tp:taxon-name-part taxon-name-part-type="genus" reg="Araneopedis">A.</tp:taxon-name-part> <tp:taxon-name-part taxon-name-part-type="species" reg="gibbae">gibbae</tp:taxon-name-part></tp:taxon-name></italic> sp. nov. (filled square), <italic><tp:taxon-name><tp:taxon-name-part taxon-name-part-type="genus" reg="Araneopedis">A.</tp:taxon-name-part> <tp:taxon-name-part taxon-name-part-type="species" reg="porchi">porchi</tp:taxon-name-part></tp:taxon-name></italic> sp. nov. (open diamonds) and <italic><tp:taxon-name><tp:taxon-name-part taxon-name-part-type="genus" reg="Lissodesmus">Lissodesmus</tp:taxon-name-part> <tp:taxon-name-part taxon-name-part-type="species" reg="milledgei">milledgei</tp:taxon-name-part></tp:taxon-name></italic> Mesibov, 2006: previously recorded (crosses) and new from this study (star); <bold>B.</bold> Localities for <italic><tp:taxon-name><tp:taxon-name-part taxon-name-part-type="genus" reg="Polydactylogonus">Polydactylogonus</tp:taxon-name-part> <tp:taxon-name-part taxon-name-part-type="species" reg="sanctogwinear">sanctogwinear</tp:taxon-name-part></tp:taxon-name></italic> sp. nov. (cross) <italic><tp:taxon-name><tp:taxon-name-part taxon-name-part-type="genus" reg="Cernethia">Cernethia</tp:taxon-name-part> <tp:taxon-name-part taxon-name-part-type="species" reg="dysmica">dysmica</tp:taxon-name-part></tp:taxon-name></italic> sp. nov. (diamonds) and <italic><tp:taxon-name><tp:taxon-name-part taxon-name-part-type="genus" reg="Cernethia">C.</tp:taxon-name-part> <tp:taxon-name-part taxon-name-part-type="species" reg="inopinata">inopinata</tp:taxon-name-part></tp:taxon-name></italic> Mesibov, 2015: previously recorded (open circles) and new from this study (filled circles).</p></caption><graphic xmlns:xlink="http://www.w3.org/1999/xlink" xlink:href="zookeys-1262-303_article-176273__-g015.jpg" position="float" orientation="portrait" xlink:type="simple" id="oo_1489312.jpg"><uri content-type="original_file" xlink:type="simple">https://binary.pensoft.net/fig/1489312</uri></graphic></fig><supplementary-material xmlns:xlink="http://www.w3.org/1999/xlink" id="S1" position="float" orientation="portrait" xlink:type="simple"><object-id content-type="arpha" xlink:type="simple">C7718307-BFE0-5C73-B2E3-5F113D64B95E</object-id><label>Supplementary material 1</label><caption><p>Specimen records for named <tp:taxon-name><tp:taxon-name-part taxon-name-part-type="family">Dalodesmidae</tp:taxon-name-part></tp:taxon-name> species from Hermon Slade Foundation project HSF23033</p></caption><statement content-type="dataType"><label>Data type</label><p>tsv</p></statement><statement content-type="notes"><label>Explanation note</label><p>The data table is a TSV in UTF-8 encoding and Darwin Core format. It contains 105 occurrence records for all new species of <tp:taxon-name><tp:taxon-name-part taxon-name-part-type="family">Dalodesmidae</tp:taxon-name-part></tp:taxon-name> described in the accompanying article and in <xref ref-type="bibr" rid="B10">Mesibov (2025</xref>; <ext-link xlink:href="10.54102/ajt.gxasl" ext-link-type="doi" xlink:type="simple">https://doi.org/10.54102/ajt.gxasl</ext-link>), plus 38 new locality records for already described <tp:taxon-name><tp:taxon-name-part taxon-name-part-type="family">Dalodesmidae</tp:taxon-name-part></tp:taxon-name>. The 47 Darwin Core fields are occurrenceID, type, basisOfRecord, datasetName, institutionCode, collectionCode, catalogNumber, kingdom, phylum, class, order, family, genus, specificEpithet, scientificName, taxonRank, identifiedBy, identifiedByID, dateIdentified, organismQuantity, organismQuantityType, organismRemarks, preparations, typeStatus, occurrenceStatus, establishmentMeans, eventID, continent, country, countryCode, stateProvince, locality, decimalLatitude, decimalLongitude, coordinateUncertaintyInMeters, geodeticDatum, coordinatePrecision, georeferenceSources, georeferencedBy, minimumElevationInMeters, maximumElevationInMeters, eventDate, recordedBy, recordedByID, locationRemarks, samplingProtocol and habitat.</p></statement><media xlink:href="zookeys-1262-303_article-176273__-s001.tsv" mimetype="text" mime-subtype="tab-separated-values" position="float" orientation="portrait" xlink:type="simple" id="oo_1489314.tsv"><uri content-type="original_file" xlink:type="simple">https://binary.pensoft.net/file/1489314</uri></media><permissions><license xlink:type="simple"><license-p>This dataset is made available under the Open Database License (http://opendatacommons.org/licenses/odbl/1.0/). The Open Database License (ODbL) is a license agreement intended to allow users to freely share, modify, and use this Dataset while maintaining this same freedom for others, provided that the original source and author(s) are credited.</license-p></license></permissions><attrib specific-use="authors">Robert Mesibov</attrib></supplementary-material></tp:treatment-sec><ref-list><ref id="B10"><mixed-citation xmlns:xlink="http://www.w3.org/1999/xlink" xlink:type="simple"><person-group><name name-style="western"><surname>Mesibov</surname><given-names>R</given-names></name></person-group> (<year>2025</year>) <article-title>A new species of <italic><tp:taxon-name><tp:taxon-name-part taxon-name-part-type="genus">Procophorella</tp:taxon-name-part></tp:taxon-name></italic> Mesibov, 2003 from Victoria, Australia (<tp:taxon-name><tp:taxon-name-part taxon-name-part-type="class">Diplopoda</tp:taxon-name-part></tp:taxon-name>, <tp:taxon-name><tp:taxon-name-part taxon-name-part-type="order">Polydesmida</tp:taxon-name-part></tp:taxon-name>, <tp:taxon-name><tp:taxon-name-part taxon-name-part-type="family">Dalodesmidae</tp:taxon-name-part></tp:taxon-name>) and a reclassification of <italic><tp:taxon-name><tp:taxon-name-part taxon-name-part-type="genus">Procophorella</tp:taxon-name-part></tp:taxon-name></italic>, <italic><tp:taxon-name><tp:taxon-name-part taxon-name-part-type="genus">Noteremus</tp:taxon-name-part></tp:taxon-name></italic> Mesibov, 2009 and <italic><tp:taxon-name><tp:taxon-name-part taxon-name-part-type="genus">Paredrodesmus</tp:taxon-name-part></tp:taxon-name></italic> Mesibov, 2003.</article-title><source>Australian Journal of Taxonomy</source><volume>98</volume>: <fpage>1</fpage>–<lpage>7</lpage>. <ext-link xlink:href="10.54102/ajt.gxasl" ext-link-type="doi" xlink:type="simple">https://doi.org/10.54102/ajt.gxasl</ext-link></mixed-citation></ref></ref-list></tp:taxon-treatment>
