# Supplementary material for: ﻿Dalodesmid millipedes from alpine and subalpine habitats in New South Wales and Victoria, Australia (Diplopoda, Polydesmida, Dalodesmidae)
Source: Zookeys. 2025 Dec 10;1262:303–33. doi: 10.3897/zookeys.1262.176273 (PMC12712618; doi:10.3897/zookeys.1262.176273)
Supplement: XML Treatment for Araneopedis dargo [file zookeys.1262.176273-treatment5.xml]

<!DOCTYPE tp:taxon-treatment
  PUBLIC "-//TaxonX//DTD Taxonomic Treatment Publishing DTD v0 20100105//EN" "tax-treatment-NSO.dtd">
<tp:taxon-treatment xmlns:tp="http://www.plazi.org/taxpub"><tp:treatment-meta><kwd-group><label>Taxon classification</label><kwd>
                <named-content content-type="kingdom">Animalia</named-content>
              </kwd><kwd>
                <named-content content-type="order">Polydesmida</named-content>
              </kwd><kwd>
                <named-content content-type="family">Dalodesmidae</named-content>
              </kwd></kwd-group><mixed-citation publication-type="journal"><person-group><name><surname>Mesibov</surname><given-names>Robert</given-names></name></person-group><article-title>﻿Dalodesmid millipedes from alpine and subalpine habitats in New South Wales and Victoria, Australia (<tp:taxon-name><tp:taxon-name-part taxon-name-part-type="class">Diplopoda</tp:taxon-name-part></tp:taxon-name>, <tp:taxon-name><tp:taxon-name-part taxon-name-part-type="order">Polydesmida</tp:taxon-name-part></tp:taxon-name>, <tp:taxon-name><tp:taxon-name-part taxon-name-part-type="family">Dalodesmidae</tp:taxon-name-part></tp:taxon-name>)</article-title><source>Zookeys</source><day>10</day><month>12</month><year>2025</year><volume>1262</volume><fpage>303</fpage><lpage>333</lpage><pub-id pub-id-type="doi">10.3897/zookeys.1262.176273</pub-id></mixed-citation></tp:treatment-meta><tp:nomenclature><label>﻿</label><tp:taxon-name><object-id xmlns:xlink="http://www.w3.org/1999/xlink" content-type="arpha" xlink:type="simple">E5F9FEC0-8C04-5290-B5F4-4C8C0F3173B3</object-id>
              <tp:taxon-name-part taxon-name-part-type="genus" reg="Araneopedis">Araneopedis</tp:taxon-name-part>
              <tp:taxon-name-part taxon-name-part-type="species" reg="dargo">dargo</tp:taxon-name-part>
              <object-id xmlns:xlink="http://www.w3.org/1999/xlink" content-type="zoobank" xlink:type="simple">https://zoobank.org/B3CADD8B-BFC5-4429-9F49-C823BCBD8A69</object-id>
            </tp:taxon-name><tp:taxon-status xmlns:xlink="http://www.w3.org/1999/xlink" xlink:type="simple">sp. nov.</tp:taxon-status><xref ref-type="fig" rid="F6">Figs 6</xref><xref ref-type="fig" rid="F15">, 15A</xref></tp:nomenclature><tp:treatment-sec sec-type="type material" id="SECID0EC3AE"><title>Type material.</title><p><bold><italic>Holotype</italic>.</bold> Male, Dargo High Plains (Vic), King Spur Track, E of Dargo High Plains Road, site HS11-O-L2, <named-content xmlns:xlink="http://www.w3.org/1999/xlink" content-type="dwc:verbatimCoordinates" xlink:type="simple"><named-content content-type="geo-json" specific-use="{&#34;type&#34;:&#34;Point&#34;,&#34;coordinates&#34;:[147.178200,-37.115100]}" id="NCID0EQ3AE" xlink:type="simple">-37.1151, 147.1782</named-content></named-content> ± 25 m, 1525–1545 m, coll. Nicholas Porch, 2024-04-14, 1 m<sup>2</sup> litter sample from open shrubby subalpine grassland, <abbrev xmlns:xlink="http://www.w3.org/1999/xlink" xlink:title="Museums Victoria" id="ABBRID0EX3AE" xlink:type="simple">NMV</abbrev> K16492. <bold><italic>Paratypes</italic>.</bold> 3M, 7F, details as for holotype, <abbrev xmlns:xlink="http://www.w3.org/1999/xlink" xlink:title="Museums Victoria" id="ABBRID0E63AE" xlink:type="simple">NMV</abbrev> K16494; 1M in 95% EtOH, same details, <abbrev xmlns:xlink="http://www.w3.org/1999/xlink" xlink:title="Museums Victoria" id="ABBRID0ED4AE" xlink:type="simple">NMV</abbrev> K16493; 2M, 16F, same details but site HS11-O-L3, <named-content xmlns:xlink="http://www.w3.org/1999/xlink" content-type="dwc:verbatimCoordinates" xlink:type="simple"><named-content content-type="geo-json" specific-use="{&#34;type&#34;:&#34;Point&#34;,&#34;coordinates&#34;:[147.178800,-37.116200]}" id="NCID0EK4AE" xlink:type="simple">-37.1162, 147.1788</named-content></named-content> ± 25 m, open grassy subalpine shrubland <abbrev xmlns:xlink="http://www.w3.org/1999/xlink" xlink:title="Museums Victoria" id="ABBRID0EP4AE" xlink:type="simple">NMV</abbrev> K16491.</p></tp:treatment-sec><tp:treatment-sec sec-type="material" id="SECID0ET4AE"><title>Additional material.</title><p>None.</p></tp:treatment-sec><tp:treatment-sec sec-type="diagnosis" id="SECID0EY4AE"><title>Diagnosis.</title><p>Adult males distinguished from <italic><tp:taxon-name><tp:taxon-name-part taxon-name-part-type="genus" reg="Araneopedis">A.</tp:taxon-name-part> <tp:taxon-name-part taxon-name-part-type="species" reg="buffalo">buffalo</tp:taxon-name-part></tp:taxon-name></italic> sp. nov. by the posterior rings being of similar size to anterior rings vs enlarged; and from <italic><tp:taxon-name><tp:taxon-name-part taxon-name-part-type="genus" reg="Araneopedis">A.</tp:taxon-name-part> <tp:taxon-name-part taxon-name-part-type="species" reg="buffalo">buffalo</tp:taxon-name-part></tp:taxon-name></italic> sp. nov. and other species of <italic><tp:taxon-name><tp:taxon-name-part taxon-name-part-type="genus" reg="Araneopedis">Araneopedis</tp:taxon-name-part></tp:taxon-name></italic> gen. nov. by the medial branch of the gonopod telopodite being much taller than the lateral branch.</p></tp:treatment-sec><tp:treatment-sec sec-type="description" id="SECID0E25AE"><title>Description.</title><p>As for the genus, with the following details. Male/female length ca 8.5/8.0 mm, maximum midbody width 0.75/0.7.5 mm, midbody metatergite width ca 1.4× prozonite width.</p><p>Telopodite base with upturned basal margin (Fig. <xref ref-type="fig" rid="F6">6A, B</xref>), sparsely setose with long setae. Proximal portion of telopodite bulbous, expanded posteriorly. Lateral branch arising near telopodite base, extending distally as strap-like structure with near-constant width, tilted medially to stand just posterior to medial branch, the tip curving posteriorly and bluntly pointed. Medial branch similarly strap-like but thicker and longer than lateral branch, somewhat sinuous in outline, the apex bent laterally and tapering to blunt point distal to tip of lateral branch; subapically on anterolateral edge with blunt, spine-projection tightly curving posterodistally. Solenomere arising from top of bulbous telopodite section at ca 1/2 telopodite height, directed anteromedially, flattened, the truncate distal edge with short pointed tooth posteriorly and longer, spine-like extension curving distolaterally and terminating with opening of prostatic groove. Prostatic groove running along anterior edge of solenomere.</p><fig id="F6" position="float" orientation="portrait"><object-id xmlns:xlink="http://www.w3.org/1999/xlink" content-type="doi" xlink:type="simple">10.3897/zookeys.1262.176273.figure6</object-id><object-id xmlns:xlink="http://www.w3.org/1999/xlink" content-type="arpha" xlink:type="simple">D94CF7D0-53BD-5C25-913D-9AF3DA99277B</object-id><label>Figure 6.</label><caption><p><italic><tp:taxon-name><tp:taxon-name-part taxon-name-part-type="genus" reg="Araneopedis">Araneopedis</tp:taxon-name-part> <tp:taxon-name-part taxon-name-part-type="species" reg="dargo">dargo</tp:taxon-name-part></tp:taxon-name></italic> sp. nov., paratype males ex site HS11-O-L2, <abbrev xmlns:xlink="http://www.w3.org/1999/xlink" xlink:title="Museums Victoria" id="ABBRID0EZ6AE" xlink:type="simple">NMV</abbrev> K16494. <bold>A.</bold> Gonopods <italic>in situ</italic> (bulbous base of telopodite has collapsed due to drying); <bold>B.</bold> Medial view of cleared right gonopod telopodite; focus-stacked image. Abbreviations: l = lateral branch, m = medial branch, s = solenomere.</p></caption><graphic xmlns:xlink="http://www.w3.org/1999/xlink" xlink:href="zookeys-1262-303_article-176273__-g006.jpg" position="float" orientation="portrait" xlink:type="simple" id="oo_1489303.jpg"><uri content-type="original_file" xlink:type="simple">https://binary.pensoft.net/fig/1489303</uri></graphic></fig></tp:treatment-sec><tp:treatment-sec sec-type="Name" id="SECID0EJAAG"><title>Name.</title><p>Noun in apposition, for the Dargo High Plains.</p></tp:treatment-sec><tp:treatment-sec sec-type="distribution" id="SECID0EOAAG"><title>Distribution.</title><p>Collected on the Dargo High Plains in the Victorian mountains (Fig. <xref ref-type="fig" rid="F15">15A</xref>), in subalpine grassland and shrubland from 1525 to 1545 m.</p></tp:treatment-sec><tp:treatment-sec><!--Section generated to contain objects referenced in tp:taxon-treatment.--><fig id="F15" position="float" orientation="portrait"><object-id xmlns:xlink="http://www.w3.org/1999/xlink" content-type="doi" xlink:type="simple">10.3897/zookeys.1262.176273.figure15</object-id><object-id xmlns:xlink="http://www.w3.org/1999/xlink" content-type="arpha" xlink:type="simple">37750C85-B89F-5500-B2E0-49846B3F094C</object-id><label>Figure 15.</label><caption><p><bold>A.</bold> Localities for <italic><tp:taxon-name><tp:taxon-name-part taxon-name-part-type="genus" reg="Araneopedis">Araneopedis</tp:taxon-name-part> <tp:taxon-name-part taxon-name-part-type="species" reg="bogong">bogong</tp:taxon-name-part></tp:taxon-name></italic> sp. nov. (filled diamonds), <italic><tp:taxon-name><tp:taxon-name-part taxon-name-part-type="genus" reg="Araneopedis">A.</tp:taxon-name-part> <tp:taxon-name-part taxon-name-part-type="species" reg="buffalo">buffalo</tp:taxon-name-part></tp:taxon-name></italic> sp. nov. (filled circles), <italic><tp:taxon-name><tp:taxon-name-part taxon-name-part-type="genus" reg="Araneopedis">A.</tp:taxon-name-part> <tp:taxon-name-part taxon-name-part-type="species" reg="dargo">dargo</tp:taxon-name-part></tp:taxon-name></italic> sp. nov. (open circle), <italic><tp:taxon-name><tp:taxon-name-part taxon-name-part-type="genus" reg="Araneopedis">A.</tp:taxon-name-part> <tp:taxon-name-part taxon-name-part-type="species" reg="gibbae">gibbae</tp:taxon-name-part></tp:taxon-name></italic> sp. nov. (filled square), <italic><tp:taxon-name><tp:taxon-name-part taxon-name-part-type="genus" reg="Araneopedis">A.</tp:taxon-name-part> <tp:taxon-name-part taxon-name-part-type="species" reg="porchi">porchi</tp:taxon-name-part></tp:taxon-name></italic> sp. nov. (open diamonds) and <italic><tp:taxon-name><tp:taxon-name-part taxon-name-part-type="genus" reg="Lissodesmus">Lissodesmus</tp:taxon-name-part> <tp:taxon-name-part taxon-name-part-type="species" reg="milledgei">milledgei</tp:taxon-name-part></tp:taxon-name></italic> Mesibov, 2006: previously recorded (crosses) and new from this study (star); <bold>B.</bold> Localities for <italic><tp:taxon-name><tp:taxon-name-part taxon-name-part-type="genus" reg="Polydactylogonus">Polydactylogonus</tp:taxon-name-part> <tp:taxon-name-part taxon-name-part-type="species" reg="sanctogwinear">sanctogwinear</tp:taxon-name-part></tp:taxon-name></italic> sp. nov. (cross) <italic><tp:taxon-name><tp:taxon-name-part taxon-name-part-type="genus" reg="Cernethia">Cernethia</tp:taxon-name-part> <tp:taxon-name-part taxon-name-part-type="species" reg="dysmica">dysmica</tp:taxon-name-part></tp:taxon-name></italic> sp. nov. (diamonds) and <italic><tp:taxon-name><tp:taxon-name-part taxon-name-part-type="genus" reg="Cernethia">C.</tp:taxon-name-part> <tp:taxon-name-part taxon-name-part-type="species" reg="inopinata">inopinata</tp:taxon-name-part></tp:taxon-name></italic> Mesibov, 2015: previously recorded (open circles) and new from this study (filled circles).</p></caption><graphic xmlns:xlink="http://www.w3.org/1999/xlink" xlink:href="zookeys-1262-303_article-176273__-g015.jpg" position="float" orientation="portrait" xlink:type="simple" id="oo_1489312.jpg"><uri content-type="original_file" xlink:type="simple">https://binary.pensoft.net/fig/1489312</uri></graphic></fig></tp:treatment-sec></tp:taxon-treatment>
