# Supplementary material for: ﻿Dalodesmid millipedes from alpine and subalpine habitats in New South Wales and Victoria, Australia (Diplopoda, Polydesmida, Dalodesmidae)
Source: Zookeys. 2025 Dec 10;1262:303–33. doi: 10.3897/zookeys.1262.176273 (PMC12712618; doi:10.3897/zookeys.1262.176273)
Supplement: XML Treatment for Araneopedis gibbae [file zookeys.1262.176273-treatment6.xml]

<!DOCTYPE tp:taxon-treatment
  PUBLIC "-//TaxonX//DTD Taxonomic Treatment Publishing DTD v0 20100105//EN" "tax-treatment-NSO.dtd">
<tp:taxon-treatment xmlns:tp="http://www.plazi.org/taxpub"><tp:treatment-meta><kwd-group><label>Taxon classification</label><kwd>
                <named-content content-type="kingdom">Animalia</named-content>
              </kwd><kwd>
                <named-content content-type="order">Polydesmida</named-content>
              </kwd><kwd>
                <named-content content-type="family">Dalodesmidae</named-content>
              </kwd></kwd-group><mixed-citation publication-type="journal"><person-group><name><surname>Mesibov</surname><given-names>Robert</given-names></name></person-group><article-title>﻿Dalodesmid millipedes from alpine and subalpine habitats in New South Wales and Victoria, Australia (<tp:taxon-name><tp:taxon-name-part taxon-name-part-type="class">Diplopoda</tp:taxon-name-part></tp:taxon-name>, <tp:taxon-name><tp:taxon-name-part taxon-name-part-type="order">Polydesmida</tp:taxon-name-part></tp:taxon-name>, <tp:taxon-name><tp:taxon-name-part taxon-name-part-type="family">Dalodesmidae</tp:taxon-name-part></tp:taxon-name>)</article-title><source>Zookeys</source><day>10</day><month>12</month><year>2025</year><volume>1262</volume><fpage>303</fpage><lpage>333</lpage><pub-id pub-id-type="doi">10.3897/zookeys.1262.176273</pub-id></mixed-citation></tp:treatment-meta><tp:nomenclature><label>﻿</label><tp:taxon-name><object-id xmlns:xlink="http://www.w3.org/1999/xlink" content-type="arpha" xlink:type="simple">91551C21-BD88-5E86-8418-7B8849829B65</object-id>
              <tp:taxon-name-part taxon-name-part-type="genus" reg="Araneopedis">Araneopedis</tp:taxon-name-part>
              <tp:taxon-name-part taxon-name-part-type="species" reg="gibbae">gibbae</tp:taxon-name-part>
              <object-id xmlns:xlink="http://www.w3.org/1999/xlink" content-type="zoobank" xlink:type="simple">https://zoobank.org/8CDBFE81-1A6D-4C96-89D6-B8AB1979A673</object-id>
            </tp:taxon-name><tp:taxon-status xmlns:xlink="http://www.w3.org/1999/xlink" xlink:type="simple">sp. nov.</tp:taxon-status><xref ref-type="fig" rid="F5">Figs 5B</xref><xref ref-type="fig" rid="F7">, 7</xref><xref ref-type="fig" rid="F15">, 15A</xref></tp:nomenclature><tp:treatment-sec sec-type="type material" id="SECID0ENCAG"><title>Type material.</title><p><bold><italic>Holotype</italic>.</bold> Male, Howitt Plains (Vic), 0.19 km W by N of Mount Howitt carpark, site HS22-C-L3, <named-content xmlns:xlink="http://www.w3.org/1999/xlink" content-type="dwc:verbatimCoordinates" xlink:type="simple"><named-content content-type="geo-json" specific-use="{&#34;type&#34;:&#34;Point&#34;,&#34;coordinates&#34;:[146.677900,-37.204500]}" id="NCID0E2CAG" xlink:type="simple">-37.2045, 146.6779</named-content></named-content> ± 25 m, 1610–1630 m, coll. Nicholas Porch and Heloise Gibb, 2024-03-01, 1 m<sup>2</sup> litter sample from closed shrubby subalpine woodland, <abbrev xmlns:xlink="http://www.w3.org/1999/xlink" xlink:title="Museums Victoria" id="ABBRID0ECDAG" xlink:type="simple">NMV</abbrev> K16495. <bold><italic>Paratypes</italic>.</bold> 3M, 3F, details as for holotype, <abbrev xmlns:xlink="http://www.w3.org/1999/xlink" xlink:title="Museums Victoria" id="ABBRID0EKDAG" xlink:type="simple">NMV</abbrev> K16497; 1M in 95% EtOH, same details, <abbrev xmlns:xlink="http://www.w3.org/1999/xlink" xlink:title="Museums Victoria" id="ABBRID0EODAG" xlink:type="simple">NMV</abbrev> K16496.</p></tp:treatment-sec><tp:treatment-sec sec-type="material" id="SECID0ESDAG"><title>Additional material.</title><p>None.</p></tp:treatment-sec><tp:treatment-sec sec-type="diagnosis" id="SECID0EXDAG"><title>Diagnosis.</title><p>Adult males distinguished from <italic><tp:taxon-name><tp:taxon-name-part taxon-name-part-type="genus" reg="Araneopedis">A.</tp:taxon-name-part> <tp:taxon-name-part taxon-name-part-type="species" reg="buffalo">buffalo</tp:taxon-name-part></tp:taxon-name></italic> sp. nov. by the posterior rings being of similar size to anterior rings vs enlarged, and by the much smaller body size; from <italic><tp:taxon-name><tp:taxon-name-part taxon-name-part-type="genus" reg="Araneopedis">A.</tp:taxon-name-part> <tp:taxon-name-part taxon-name-part-type="species" reg="dargo">dargo</tp:taxon-name-part></tp:taxon-name></italic> sp. nov. by the lateral and medial branches of the gonopod telopodite being equally tall vs lateral branch much shorter than medial branch; from <italic><tp:taxon-name><tp:taxon-name-part taxon-name-part-type="genus" reg="Araneopedis">A.</tp:taxon-name-part> <tp:taxon-name-part taxon-name-part-type="species" reg="porchi">porchi</tp:taxon-name-part></tp:taxon-name></italic> sp. nov. by the divided vs undivided lateral branch; and from <italic><tp:taxon-name><tp:taxon-name-part taxon-name-part-type="genus" reg="Araneopedis">A.</tp:taxon-name-part> <tp:taxon-name-part taxon-name-part-type="species" reg="bogong">bogong</tp:taxon-name-part></tp:taxon-name></italic> sp. nov. by the lack of a wide distal-facing concavity in the solenomere.</p></tp:treatment-sec><tp:treatment-sec sec-type="description" id="SECID0EJFAG"><title>Description.</title><p>As for the genus, with the following details. Male/female length ca 7/7 mm, maximum midbody width 0.6/0.7 mm, midbody metatergite width ca 1.3× prozonite width.</p><p>Telopodite base with upturned basal margin (Fig. <xref ref-type="fig" rid="F7">7A</xref>), sparsely setose. Lateral branch arising lower on telopodite than medial branch + solenomere at ca 1/2 telopodite height, somewhat flattened mediolaterally, curving anterodistally, divided at ca 1/2 branch height into medial process and shorter lateral process with two posteriorly directed subapical teeth; medial process expanded medially as rounded tab anterior to medial branch tab, then extending distally with thin, mediolaterally flattened, pointed apex. Medial branch extending distally, then curving anterodistally and expanding into bulbous section with posteriorly directed spine on posterior surface; distal to bulbous section tapering and curving laterally, with a second posteriorly directed spine on posterior surface. Lateral and medial branches reaching same height overall. Solenomere on posterior telopodite surface, thin and subcylindrical, curving first anteriorly, then distolaterally, the tip curving posterodistally; prostatic groove opening at end of tip. On anterior surface of telopodite, a mediolaterally flattened, subquadrate tab arising at level of medial branch origin, directed anteriorly with distal corner projecting.</p><fig id="F7" position="float" orientation="portrait"><object-id xmlns:xlink="http://www.w3.org/1999/xlink" content-type="doi" xlink:type="simple">10.3897/zookeys.1262.176273.figure7</object-id><object-id xmlns:xlink="http://www.w3.org/1999/xlink" content-type="arpha" xlink:type="simple">8B52DFA4-D46F-5096-863A-FF7159EC21DB</object-id><label>Figure 7.</label><caption><p><italic><tp:taxon-name><tp:taxon-name-part taxon-name-part-type="genus" reg="Araneopedis">Araneopedis</tp:taxon-name-part> <tp:taxon-name-part taxon-name-part-type="species" reg="gibbae">gibbae</tp:taxon-name-part></tp:taxon-name></italic> sp. nov., paratype males ex site HS22-C-L3, <abbrev xmlns:xlink="http://www.w3.org/1999/xlink" xlink:title="Museums Victoria" id="ABBRID0EHGAG" xlink:type="simple">NMV</abbrev> K16497. <bold>A.</bold> Gonopods in situ; <bold>B</bold>, <bold>C.</bold> Cleared left gonopod telopodite in medial (<bold>B</bold>) and lateral (<bold>C</bold>) views; composite focus-stacked images. Abbreviations: l = lateral branch, m = medial branch, s = solenomere.</p></caption><graphic xmlns:xlink="http://www.w3.org/1999/xlink" xlink:href="zookeys-1262-303_article-176273__-g007.jpg" position="float" orientation="portrait" xlink:type="simple" id="oo_1489304.jpg"><uri content-type="original_file" xlink:type="simple">https://binary.pensoft.net/fig/1489304</uri></graphic></fig></tp:treatment-sec><tp:treatment-sec sec-type="Name" id="SECID0E1GAG"><title>Name.</title><p>Noun in the genitive case, in honour of Heloise Gibb (Deakin University), co-collector of this species. Gibb is a community ecologist with a strong interest in invertebrate conservation.</p></tp:treatment-sec><tp:treatment-sec sec-type="distribution" id="SECID0E6GAG"><title>Distribution.</title><p>Collected near Mt Howitt in the Victorian mountains (Fig. <xref ref-type="fig" rid="F15">15A</xref>), in subalpine woodland from 1610 to 1630 m.</p></tp:treatment-sec><tp:treatment-sec sec-type="remarks" id="SECID0EJHAG"><title>Remarks.</title><p>This species is very similar to <italic><tp:taxon-name><tp:taxon-name-part taxon-name-part-type="genus" reg="Araneopedis">A.</tp:taxon-name-part> <tp:taxon-name-part taxon-name-part-type="species" reg="buffalo">buffalo</tp:taxon-name-part></tp:taxon-name></italic> sp. nov. in gonopod structure, but the male is substantially smaller (Fig. <xref ref-type="fig" rid="F5">5A, B</xref>) and the posterior rings are not proportionally larger than the anterior rings. The medial branch of the gonopod telopodite also differs from that of <italic><tp:taxon-name><tp:taxon-name-part taxon-name-part-type="genus" reg="Araneopedis">A.</tp:taxon-name-part> <tp:taxon-name-part taxon-name-part-type="species" reg="buffalo">buffalo</tp:taxon-name-part></tp:taxon-name></italic> sp. nov. in having a subterminal, posteriorly directed spine rather than a terminal one.</p></tp:treatment-sec><tp:treatment-sec><!--Section generated to contain objects referenced in tp:taxon-treatment.--><fig id="F5" position="float" orientation="portrait"><object-id xmlns:xlink="http://www.w3.org/1999/xlink" content-type="doi" xlink:type="simple">10.3897/zookeys.1262.176273.figure5</object-id><object-id xmlns:xlink="http://www.w3.org/1999/xlink" content-type="arpha" xlink:type="simple">C0C7F00C-2777-54F4-8ACD-614BC571708D</object-id><label>Figure 5.</label><caption><p><bold>A.</bold><italic><tp:taxon-name><tp:taxon-name-part taxon-name-part-type="genus" reg="Araneopedis">Araneopedis</tp:taxon-name-part> <tp:taxon-name-part taxon-name-part-type="species" reg="buffalo">buffalo</tp:taxon-name-part></tp:taxon-name></italic> sp. nov., holotype male ex site HS15-C-L1, <abbrev xmlns:xlink="http://www.w3.org/1999/xlink" xlink:title="Museums Victoria" id="ABBRID0EIYAE" xlink:type="simple">NMV</abbrev> K16486; <bold>B.</bold><italic><tp:taxon-name><tp:taxon-name-part taxon-name-part-type="genus" reg="Araneopedis">A.</tp:taxon-name-part> <tp:taxon-name-part taxon-name-part-type="species" reg="gibbae">gibbae</tp:taxon-name-part></tp:taxon-name></italic> sp. nov., holotype male ex site HS22-C-L3, <abbrev xmlns:xlink="http://www.w3.org/1999/xlink" xlink:title="Museums Victoria" id="ABBRID0EZYAE" xlink:type="simple">NMV</abbrev> K16495.</p></caption><graphic xmlns:xlink="http://www.w3.org/1999/xlink" xlink:href="zookeys-1262-303_article-176273__-g005.jpg" position="float" orientation="portrait" xlink:type="simple" id="oo_1489302.jpg"><uri content-type="original_file" xlink:type="simple">https://binary.pensoft.net/fig/1489302</uri></graphic></fig><fig id="F15" position="float" orientation="portrait"><object-id xmlns:xlink="http://www.w3.org/1999/xlink" content-type="doi" xlink:type="simple">10.3897/zookeys.1262.176273.figure15</object-id><object-id xmlns:xlink="http://www.w3.org/1999/xlink" content-type="arpha" xlink:type="simple">37750C85-B89F-5500-B2E0-49846B3F094C</object-id><label>Figure 15.</label><caption><p><bold>A.</bold> Localities for <italic><tp:taxon-name><tp:taxon-name-part taxon-name-part-type="genus" reg="Araneopedis">Araneopedis</tp:taxon-name-part> <tp:taxon-name-part taxon-name-part-type="species" reg="bogong">bogong</tp:taxon-name-part></tp:taxon-name></italic> sp. nov. (filled diamonds), <italic><tp:taxon-name><tp:taxon-name-part taxon-name-part-type="genus" reg="Araneopedis">A.</tp:taxon-name-part> <tp:taxon-name-part taxon-name-part-type="species" reg="buffalo">buffalo</tp:taxon-name-part></tp:taxon-name></italic> sp. nov. (filled circles), <italic><tp:taxon-name><tp:taxon-name-part taxon-name-part-type="genus" reg="Araneopedis">A.</tp:taxon-name-part> <tp:taxon-name-part taxon-name-part-type="species" reg="dargo">dargo</tp:taxon-name-part></tp:taxon-name></italic> sp. nov. (open circle), <italic><tp:taxon-name><tp:taxon-name-part taxon-name-part-type="genus" reg="Araneopedis">A.</tp:taxon-name-part> <tp:taxon-name-part taxon-name-part-type="species" reg="gibbae">gibbae</tp:taxon-name-part></tp:taxon-name></italic> sp. nov. (filled square), <italic><tp:taxon-name><tp:taxon-name-part taxon-name-part-type="genus" reg="Araneopedis">A.</tp:taxon-name-part> <tp:taxon-name-part taxon-name-part-type="species" reg="porchi">porchi</tp:taxon-name-part></tp:taxon-name></italic> sp. nov. (open diamonds) and <italic><tp:taxon-name><tp:taxon-name-part taxon-name-part-type="genus" reg="Lissodesmus">Lissodesmus</tp:taxon-name-part> <tp:taxon-name-part taxon-name-part-type="species" reg="milledgei">milledgei</tp:taxon-name-part></tp:taxon-name></italic> Mesibov, 2006: previously recorded (crosses) and new from this study (star); <bold>B.</bold> Localities for <italic><tp:taxon-name><tp:taxon-name-part taxon-name-part-type="genus" reg="Polydactylogonus">Polydactylogonus</tp:taxon-name-part> <tp:taxon-name-part taxon-name-part-type="species" reg="sanctogwinear">sanctogwinear</tp:taxon-name-part></tp:taxon-name></italic> sp. nov. (cross) <italic><tp:taxon-name><tp:taxon-name-part taxon-name-part-type="genus" reg="Cernethia">Cernethia</tp:taxon-name-part> <tp:taxon-name-part taxon-name-part-type="species" reg="dysmica">dysmica</tp:taxon-name-part></tp:taxon-name></italic> sp. nov. (diamonds) and <italic><tp:taxon-name><tp:taxon-name-part taxon-name-part-type="genus" reg="Cernethia">C.</tp:taxon-name-part> <tp:taxon-name-part taxon-name-part-type="species" reg="inopinata">inopinata</tp:taxon-name-part></tp:taxon-name></italic> Mesibov, 2015: previously recorded (open circles) and new from this study (filled circles).</p></caption><graphic xmlns:xlink="http://www.w3.org/1999/xlink" xlink:href="zookeys-1262-303_article-176273__-g015.jpg" position="float" orientation="portrait" xlink:type="simple" id="oo_1489312.jpg"><uri content-type="original_file" xlink:type="simple">https://binary.pensoft.net/fig/1489312</uri></graphic></fig></tp:treatment-sec></tp:taxon-treatment>
