# Supplementary material for: ﻿Dalodesmid millipedes from alpine and subalpine habitats in New South Wales and Victoria, Australia (Diplopoda, Polydesmida, Dalodesmidae)
Source: Zookeys. 2025 Dec 10;1262:303–33. doi: 10.3897/zookeys.1262.176273 (PMC12712618; doi:10.3897/zookeys.1262.176273)
Supplement: XML Treatment for Dibologonus sladei [file zookeys.1262.176273-treatment10.xml]

<!DOCTYPE tp:taxon-treatment
  PUBLIC "-//TaxonX//DTD Taxonomic Treatment Publishing DTD v0 20100105//EN" "tax-treatment-NSO.dtd">
<tp:taxon-treatment xmlns:tp="http://www.plazi.org/taxpub"><tp:treatment-meta><kwd-group><label>Taxon classification</label><kwd>
                <named-content content-type="kingdom">Animalia</named-content>
              </kwd><kwd>
                <named-content content-type="order">Polydesmida</named-content>
              </kwd><kwd>
                <named-content content-type="family">Dalodesmidae</named-content>
              </kwd></kwd-group><mixed-citation publication-type="journal"><person-group><name><surname>Mesibov</surname><given-names>Robert</given-names></name></person-group><article-title>﻿Dalodesmid millipedes from alpine and subalpine habitats in New South Wales and Victoria, Australia (<tp:taxon-name><tp:taxon-name-part taxon-name-part-type="class">Diplopoda</tp:taxon-name-part></tp:taxon-name>, <tp:taxon-name><tp:taxon-name-part taxon-name-part-type="order">Polydesmida</tp:taxon-name-part></tp:taxon-name>, <tp:taxon-name><tp:taxon-name-part taxon-name-part-type="family">Dalodesmidae</tp:taxon-name-part></tp:taxon-name>)</article-title><source>Zookeys</source><day>10</day><month>12</month><year>2025</year><volume>1262</volume><fpage>303</fpage><lpage>333</lpage><pub-id pub-id-type="doi">10.3897/zookeys.1262.176273</pub-id></mixed-citation></tp:treatment-meta><tp:nomenclature><label>﻿</label><tp:taxon-name><object-id xmlns:xlink="http://www.w3.org/1999/xlink" content-type="arpha" xlink:type="simple">2D992188-62B7-5E58-BF3E-964194519223</object-id>
              <tp:taxon-name-part taxon-name-part-type="genus" reg="Dibologonus">Dibologonus</tp:taxon-name-part>
              <tp:taxon-name-part taxon-name-part-type="species" reg="sladei">sladei</tp:taxon-name-part>
              <object-id xmlns:xlink="http://www.w3.org/1999/xlink" content-type="zoobank" xlink:type="simple">https://zoobank.org/ED34DE1A-DB54-4AB4-97B5-02C79F503081</object-id>
            </tp:taxon-name><tp:taxon-status xmlns:xlink="http://www.w3.org/1999/xlink" xlink:type="simple">sp. nov.</tp:taxon-status><xref ref-type="fig" rid="F9">Figs 9A</xref><xref ref-type="fig" rid="F10">, 10</xref><xref ref-type="fig" rid="F16">, 16A</xref></tp:nomenclature><tp:treatment-sec sec-type="type material" id="SECID0EQ5AG"><title>Type material.</title><p><bold><italic>Holotype</italic>.</bold> Male, Dargo High Plains Road (Vic), 90 m S by W of King Spur Track junction, site HS10-C-L3, <named-content xmlns:xlink="http://www.w3.org/1999/xlink" content-type="dwc:verbatimCoordinates" xlink:type="simple"><named-content content-type="geo-json" specific-use="{&#34;type&#34;:&#34;Point&#34;,&#34;coordinates&#34;:[147.166200,-37.113400]}" id="NCID0E55AG" xlink:type="simple">-37.1134, 147.1662</named-content></named-content> ± 25 m, 1575–1595 m, coll. Nicholas Porch, 2024-04-14, 1 m<sup>2</sup> litter sample from closed snow gum woodland, <abbrev xmlns:xlink="http://www.w3.org/1999/xlink" xlink:title="Museums Victoria" id="ABBRID0EF6AG" xlink:type="simple">NMV</abbrev> K15999. <bold><italic>Paratypes</italic>.</bold> 13M, 24F, details as for holotype, <abbrev xmlns:xlink="http://www.w3.org/1999/xlink" xlink:title="Museums Victoria" id="ABBRID0EN6AG" xlink:type="simple">NMV</abbrev> K16005; 6M, 14F, same details but 0.14 km SE by E of King Spur Track junction, site HS10-C-L1, <named-content xmlns:xlink="http://www.w3.org/1999/xlink" content-type="dwc:verbatimCoordinates" xlink:type="simple"><named-content content-type="geo-json" specific-use="{&#34;type&#34;:&#34;Point&#34;,&#34;coordinates&#34;:[147.167700,-37.113400]}" id="NCID0EU6AG" xlink:type="simple">-37.1134, 147.1677</named-content></named-content> ± 25 m, 1565–1585 m, <abbrev xmlns:xlink="http://www.w3.org/1999/xlink" xlink:title="Museums Victoria" id="ABBRID0EZ6AG" xlink:type="simple">NMV</abbrev> K16002; 1M, same details but in 95% EtOH, <abbrev xmlns:xlink="http://www.w3.org/1999/xlink" xlink:title="Museums Victoria" id="ABBRID0E46AG" xlink:type="simple">NMV</abbrev> K15998; 12M, 13F, same details but 0.13 km S by E of King Spur Track junction, site HS10-C-L2, <named-content xmlns:xlink="http://www.w3.org/1999/xlink" content-type="dwc:verbatimCoordinates" xlink:type="simple"><named-content content-type="geo-json" specific-use="{&#34;type&#34;:&#34;Point&#34;,&#34;coordinates&#34;:[147.166900,-37.113700]}" id="NCID0EEABG" xlink:type="simple">-37.1137, 147.1669</named-content></named-content> ± 25 m, 1570–1590 m, <abbrev xmlns:xlink="http://www.w3.org/1999/xlink" xlink:title="Museums Victoria" id="ABBRID0EJABG" xlink:type="simple">NMV</abbrev> K16004.</p></tp:treatment-sec><tp:treatment-sec sec-type="material" id="SECID0ENABG"><title>Additional material.</title><p>11M, 15F from five other sites. See Suppl. material <xref ref-type="supplementary-material" rid="S1">1</xref> for details.</p></tp:treatment-sec><tp:treatment-sec sec-type="diagnosis" id="SECID0EXABG"><title>Diagnosis.</title><p>Much larger than <italic><tp:taxon-name><tp:taxon-name-part taxon-name-part-type="genus" reg="Dibologonus">D.</tp:taxon-name-part> <tp:taxon-name-part taxon-name-part-type="species" reg="minor">minor</tp:taxon-name-part></tp:taxon-name></italic> sp. nov. and <italic><tp:taxon-name><tp:taxon-name-part taxon-name-part-type="genus" reg="Dibologonus">D.</tp:taxon-name-part> <tp:taxon-name-part taxon-name-part-type="species" reg="oedipus">oedipus</tp:taxon-name-part></tp:taxon-name></italic> sp. nov. Solenomere with apex not expanded as in <italic><tp:taxon-name><tp:taxon-name-part taxon-name-part-type="genus" reg="Dibologonus">D.</tp:taxon-name-part> <tp:taxon-name-part taxon-name-part-type="species" reg="major">major</tp:taxon-name-part></tp:taxon-name></italic> sp. nov. and <italic><tp:taxon-name><tp:taxon-name-part taxon-name-part-type="genus" reg="Dibologonus">D.</tp:taxon-name-part> <tp:taxon-name-part taxon-name-part-type="species" reg="oedipus">oedipus</tp:taxon-name-part></tp:taxon-name></italic> sp. nov.; <tp:taxon-name><tp:taxon-name-part taxon-name-part-type="genus" reg="Dibologonus"/><tp:taxon-name-part taxon-name-part-type="species" reg="major">major</tp:taxon-name-part></tp:taxon-name> telopodite division into medial branch and solenomere at ca 1/3 telopodite height vs 2/3 height as in <italic><tp:taxon-name><tp:taxon-name-part taxon-name-part-type="genus" reg="Dibologonus">D.</tp:taxon-name-part> <tp:taxon-name-part taxon-name-part-type="species" reg="minor">minor</tp:taxon-name-part></tp:taxon-name></italic> sp. nov.</p></tp:treatment-sec><tp:treatment-sec sec-type="description" id="SECID0E4CBG"><title>Description.</title><p>As for the genus, with the following details. Colour in alcohol brownish-yellow with pale brown at collum and paranotal margins. Adult male/female approximate measurements: length 14/14 mm, maximum midbody width 1.5/1.5 mm. Brush setae dense, tips curving distally and with mid-height notch on distal surface (Fig. <xref ref-type="fig" rid="F10">10A</xref>); sphaerotrichomes with slightly flattened globular base, shafts with rounded tips curving distally (Fig. <xref ref-type="fig" rid="F10">10B</xref>).</p><p>Gonopod telopodites (Figs <xref ref-type="fig" rid="F9">9A</xref>, <xref ref-type="fig" rid="F10">10C</xref>) almost reaching legpair 4 when retracted, setose posterolaterally to ca 1/3 telopodite height. Telopodite divided into medial branch and solenomere at ca 1/3 telopodite height. Medial branch divided at ca 1/2 telopodite height into parallel anteromedial and posterolateral processes, both processes somewhat flattened; anteromedial process with blunt, rounded tip below level of solenomere; posteromedial process shorter than anteromedial, with truncate tip. Solenomere divided at ca 3/4 telopodite height into anterolateral process and much shorter, parallel, posteromedial process, the latter somewhat flattened and tapering to point. Anterolateral process somewhat flattened, curving a little laterally, bending medially at apex and dividing into two short, tooth-like processes, the prostatic groove opening on the proximal tooth. On the anterior surface of the telopodite at ca 1/2 telopodite height, a prominent triangular tab (Fig. <xref ref-type="fig" rid="F10">10C</xref>) with apex directed anterobasally.</p><fig id="F10" position="float" orientation="portrait"><object-id xmlns:xlink="http://www.w3.org/1999/xlink" content-type="doi" xlink:type="simple">10.3897/zookeys.1262.176273.figure10</object-id><object-id xmlns:xlink="http://www.w3.org/1999/xlink" content-type="arpha" xlink:type="simple">54155F64-CF3E-5969-BF79-4F3871897BE4</object-id><label>Figure 10.</label><caption><p><italic><tp:taxon-name><tp:taxon-name-part taxon-name-part-type="genus" reg="Dibologonus">Dibologonus</tp:taxon-name-part> <tp:taxon-name-part taxon-name-part-type="species" reg="sladei">sladei</tp:taxon-name-part></tp:taxon-name></italic> sp. nov. <bold>A</bold>, <bold>B.</bold> Paratype male ex site HS10-C-L3, <abbrev xmlns:xlink="http://www.w3.org/1999/xlink" xlink:title="Museums Victoria" id="ABBRID0EQEBG" xlink:type="simple">NMV</abbrev> K16005; <bold>C.</bold> paratype male ex site HS10-C-L1, <abbrev xmlns:xlink="http://www.w3.org/1999/xlink" xlink:title="Museums Victoria" id="ABBRID0EWEBG" xlink:type="simple">NMV</abbrev> K16002; <bold>A.</bold> Leg 4 brush setae on prefemur (distal to right); <bold>B.</bold> Leg 4 sphaerotrichomes on tarsus (distal to left); <bold>C.</bold> Medial view of cleared right gonopod telopodite; focus-stacked image. Abbreviation: t = anterior tab.</p></caption><graphic xmlns:xlink="http://www.w3.org/1999/xlink" xlink:href="zookeys-1262-303_article-176273__-g010.jpg" position="float" orientation="portrait" xlink:type="simple" id="oo_1489307.jpg"><uri content-type="original_file" xlink:type="simple">https://binary.pensoft.net/fig/1489307</uri></graphic></fig><p>Female approximately the same length as male but a little stouter and with thinner legs. Epigynum raised medially in low, rounded triangle; cyphopods not examined.</p></tp:treatment-sec><tp:treatment-sec sec-type="Name" id="SECID0EGFBG"><title>Name.</title><p>Noun in the genitive case, in honour of George Hermon Slade (1910–2002), Australian chemist, orchidologist and founder of the Hermon Slade Foundation for support of research in the natural sciences.</p></tp:treatment-sec><tp:treatment-sec sec-type="distribution" id="SECID0ELFBG"><title>Distribution.</title><p>Collected over a ca 55 km linear range from Mt Buffalo National Park to the Dargo High Plains (Fig. <xref ref-type="fig" rid="F16">16A</xref>), in subalpine woodland from 1500 to 1640 m.</p></tp:treatment-sec><tp:treatment-sec sec-type="remarks" id="SECID0EVFBG"><title>Remarks.</title><p>None of the males examined have modified legs as seen in <italic><tp:taxon-name><tp:taxon-name-part taxon-name-part-type="genus" reg="Dibologonus">D.</tp:taxon-name-part> <tp:taxon-name-part taxon-name-part-type="species" reg="oedipus">oedipus</tp:taxon-name-part></tp:taxon-name></italic> sp. nov.</p></tp:treatment-sec><tp:treatment-sec><!--Section generated to contain objects referenced in tp:taxon-treatment.--><fig id="F9" position="float" orientation="portrait"><object-id xmlns:xlink="http://www.w3.org/1999/xlink" content-type="doi" xlink:type="simple">10.3897/zookeys.1262.176273.figure9</object-id><object-id xmlns:xlink="http://www.w3.org/1999/xlink" content-type="arpha" xlink:type="simple">273113EE-A35D-5B75-B527-87845395D899</object-id><label>Figure 9.</label><caption><p><italic><tp:taxon-name><tp:taxon-name-part taxon-name-part-type="genus" reg="Dibologonus">Dibologonus</tp:taxon-name-part></tp:taxon-name></italic> gen. nov., gonopods <italic>in situ</italic>. <bold>A.</bold><italic><tp:taxon-name><tp:taxon-name-part taxon-name-part-type="genus" reg="Dibologonus">D.</tp:taxon-name-part> <tp:taxon-name-part taxon-name-part-type="species" reg="sladei">sladei</tp:taxon-name-part></tp:taxon-name></italic> sp. nov., paratype ex site HS10-C-L3, <abbrev xmlns:xlink="http://www.w3.org/1999/xlink" xlink:title="Museums Victoria" id="ABBRID0ES1AG" xlink:type="simple">NMV</abbrev> K16005; <bold>B.</bold><italic><tp:taxon-name><tp:taxon-name-part taxon-name-part-type="genus" reg="Dibologonus">D.</tp:taxon-name-part> <tp:taxon-name-part taxon-name-part-type="species" reg="major">major</tp:taxon-name-part></tp:taxon-name></italic> sp. nov., paratype ex site NP23-18, <abbrev xmlns:xlink="http://www.w3.org/1999/xlink" xlink:title="Museums Victoria" id="ABBRID0ED2AG" xlink:type="simple">NMV</abbrev> K16010; <bold>C.</bold><italic><tp:taxon-name><tp:taxon-name-part taxon-name-part-type="genus" reg="Dibologonus">D.</tp:taxon-name-part> <tp:taxon-name-part taxon-name-part-type="species" reg="minor">minor</tp:taxon-name-part></tp:taxon-name></italic> sp. nov., paratype ex site NP23-11, <abbrev xmlns:xlink="http://www.w3.org/1999/xlink" xlink:title="Museums Victoria" id="ABBRID0EU2AG" xlink:type="simple">NMV</abbrev> K16505; <bold>D.</bold><italic><tp:taxon-name><tp:taxon-name-part taxon-name-part-type="genus" reg="Dibologonus">D.</tp:taxon-name-part> <tp:taxon-name-part taxon-name-part-type="species" reg="oedipus">oedipus</tp:taxon-name-part></tp:taxon-name></italic> sp. nov., paratype ex site HS40-C-L2, <abbrev xmlns:xlink="http://www.w3.org/1999/xlink" xlink:title="Museums Victoria" id="ABBRID0EF3AG" xlink:type="simple">NMV</abbrev> K16526. Scale bars: 0.5 mm.</p></caption><graphic xmlns:xlink="http://www.w3.org/1999/xlink" xlink:href="zookeys-1262-303_article-176273__-g009.jpg" position="float" orientation="portrait" xlink:type="simple" id="oo_1489306.jpg"><uri content-type="original_file" xlink:type="simple">https://binary.pensoft.net/fig/1489306</uri></graphic></fig><fig id="F16" position="float" orientation="portrait"><object-id xmlns:xlink="http://www.w3.org/1999/xlink" content-type="doi" xlink:type="simple">10.3897/zookeys.1262.176273.figure16</object-id><object-id xmlns:xlink="http://www.w3.org/1999/xlink" content-type="arpha" xlink:type="simple">D6899B41-C5D2-535E-BB60-295B82E15A5D</object-id><label>Figure 16.</label><caption><p><bold>A.</bold> Localities for <italic><tp:taxon-name><tp:taxon-name-part taxon-name-part-type="genus" reg="Dibologonus">Dibologonus</tp:taxon-name-part> <tp:taxon-name-part taxon-name-part-type="species" reg="major">major</tp:taxon-name-part></tp:taxon-name></italic> sp. nov. (asterisks), <italic><tp:taxon-name><tp:taxon-name-part taxon-name-part-type="genus" reg="Dibologonus">D.</tp:taxon-name-part> <tp:taxon-name-part taxon-name-part-type="species" reg="minor">minor</tp:taxon-name-part></tp:taxon-name></italic> sp. nov. (open squares), <italic><tp:taxon-name><tp:taxon-name-part taxon-name-part-type="genus" reg="Dibologonus">D.</tp:taxon-name-part> <tp:taxon-name-part taxon-name-part-type="species" reg="oedipus">oedipus</tp:taxon-name-part></tp:taxon-name></italic> sp. nov. (circles) and <italic><tp:taxon-name><tp:taxon-name-part taxon-name-part-type="genus" reg="Dibologonus">D.</tp:taxon-name-part> <tp:taxon-name-part taxon-name-part-type="species" reg="sladei">sladei</tp:taxon-name-part></tp:taxon-name></italic> sp. nov. (diamonds). Inset shows localities for <italic><tp:taxon-name><tp:taxon-name-part taxon-name-part-type="genus" reg="Dibologonus">D.</tp:taxon-name-part> <tp:taxon-name-part taxon-name-part-type="species" reg="major">major</tp:taxon-name-part></tp:taxon-name></italic> sp. nov. and <italic><tp:taxon-name><tp:taxon-name-part taxon-name-part-type="genus" reg="Dibologonus">D.</tp:taxon-name-part> <tp:taxon-name-part taxon-name-part-type="species" reg="minor">minor</tp:taxon-name-part></tp:taxon-name></italic> sp. nov.; <bold>B.</bold> Localities for <italic><tp:taxon-name><tp:taxon-name-part taxon-name-part-type="genus" reg="Orthorhachis">Orthorhachis</tp:taxon-name-part> <tp:taxon-name-part taxon-name-part-type="species" reg="durabilis">durabilis</tp:taxon-name-part></tp:taxon-name></italic> Mesibov, 2008: previously recorded (circles) and new from this study (crosses).</p></caption><graphic xmlns:xlink="http://www.w3.org/1999/xlink" xlink:href="zookeys-1262-303_article-176273__-g016.jpg" position="float" orientation="portrait" xlink:type="simple" id="oo_1489313.jpg"><uri content-type="original_file" xlink:type="simple">https://binary.pensoft.net/fig/1489313</uri></graphic></fig><supplementary-material xmlns:xlink="http://www.w3.org/1999/xlink" id="S1" position="float" orientation="portrait" xlink:type="simple"><object-id content-type="arpha" xlink:type="simple">C7718307-BFE0-5C73-B2E3-5F113D64B95E</object-id><label>Supplementary material 1</label><caption><p>Specimen records for named <tp:taxon-name><tp:taxon-name-part taxon-name-part-type="family">Dalodesmidae</tp:taxon-name-part></tp:taxon-name> species from Hermon Slade Foundation project HSF23033</p></caption><statement content-type="dataType"><label>Data type</label><p>tsv</p></statement><statement content-type="notes"><label>Explanation note</label><p>The data table is a TSV in UTF-8 encoding and Darwin Core format. It contains 105 occurrence records for all new species of <tp:taxon-name><tp:taxon-name-part taxon-name-part-type="family">Dalodesmidae</tp:taxon-name-part></tp:taxon-name> described in the accompanying article and in <xref ref-type="bibr" rid="B10">Mesibov (2025</xref>; <ext-link xlink:href="10.54102/ajt.gxasl" ext-link-type="doi" xlink:type="simple">https://doi.org/10.54102/ajt.gxasl</ext-link>), plus 38 new locality records for already described <tp:taxon-name><tp:taxon-name-part taxon-name-part-type="family">Dalodesmidae</tp:taxon-name-part></tp:taxon-name>. The 47 Darwin Core fields are occurrenceID, type, basisOfRecord, datasetName, institutionCode, collectionCode, catalogNumber, kingdom, phylum, class, order, family, genus, specificEpithet, scientificName, taxonRank, identifiedBy, identifiedByID, dateIdentified, organismQuantity, organismQuantityType, organismRemarks, preparations, typeStatus, occurrenceStatus, establishmentMeans, eventID, continent, country, countryCode, stateProvince, locality, decimalLatitude, decimalLongitude, coordinateUncertaintyInMeters, geodeticDatum, coordinatePrecision, georeferenceSources, georeferencedBy, minimumElevationInMeters, maximumElevationInMeters, eventDate, recordedBy, recordedByID, locationRemarks, samplingProtocol and habitat.</p></statement><media xlink:href="zookeys-1262-303_article-176273__-s001.tsv" mimetype="text" mime-subtype="tab-separated-values" position="float" orientation="portrait" xlink:type="simple" id="oo_1489314.tsv"><uri content-type="original_file" xlink:type="simple">https://binary.pensoft.net/file/1489314</uri></media><permissions><license xlink:type="simple"><license-p>This dataset is made available under the Open Database License (http://opendatacommons.org/licenses/odbl/1.0/). The Open Database License (ODbL) is a license agreement intended to allow users to freely share, modify, and use this Dataset while maintaining this same freedom for others, provided that the original source and author(s) are credited.</license-p></license></permissions><attrib specific-use="authors">Robert Mesibov</attrib></supplementary-material></tp:treatment-sec><ref-list><ref id="B10"><mixed-citation xmlns:xlink="http://www.w3.org/1999/xlink" xlink:type="simple"><person-group><name name-style="western"><surname>Mesibov</surname><given-names>R</given-names></name></person-group> (<year>2025</year>) <article-title>A new species of <italic><tp:taxon-name><tp:taxon-name-part taxon-name-part-type="genus">Procophorella</tp:taxon-name-part></tp:taxon-name></italic> Mesibov, 2003 from Victoria, Australia (<tp:taxon-name><tp:taxon-name-part taxon-name-part-type="class">Diplopoda</tp:taxon-name-part></tp:taxon-name>, <tp:taxon-name><tp:taxon-name-part taxon-name-part-type="order">Polydesmida</tp:taxon-name-part></tp:taxon-name>, <tp:taxon-name><tp:taxon-name-part taxon-name-part-type="family">Dalodesmidae</tp:taxon-name-part></tp:taxon-name>) and a reclassification of <italic><tp:taxon-name><tp:taxon-name-part taxon-name-part-type="genus">Procophorella</tp:taxon-name-part></tp:taxon-name></italic>, <italic><tp:taxon-name><tp:taxon-name-part taxon-name-part-type="genus">Noteremus</tp:taxon-name-part></tp:taxon-name></italic> Mesibov, 2009 and <italic><tp:taxon-name><tp:taxon-name-part taxon-name-part-type="genus">Paredrodesmus</tp:taxon-name-part></tp:taxon-name></italic> Mesibov, 2003.</article-title><source>Australian Journal of Taxonomy</source><volume>98</volume>: <fpage>1</fpage>–<lpage>7</lpage>. <ext-link xlink:href="10.54102/ajt.gxasl" ext-link-type="doi" xlink:type="simple">https://doi.org/10.54102/ajt.gxasl</ext-link></mixed-citation></ref></ref-list></tp:taxon-treatment>
