# Supplementary material for: ﻿Dalodesmid millipedes from alpine and subalpine habitats in New South Wales and Victoria, Australia (Diplopoda, Polydesmida, Dalodesmidae)
Source: Zookeys. 2025 Dec 10;1262:303–33. doi: 10.3897/zookeys.1262.176273 (PMC12712618; doi:10.3897/zookeys.1262.176273)
Supplement: XML Treatment for Dibologonus major [file zookeys.1262.176273-treatment11.xml]

<!DOCTYPE tp:taxon-treatment
  PUBLIC "-//TaxonX//DTD Taxonomic Treatment Publishing DTD v0 20100105//EN" "tax-treatment-NSO.dtd">
<tp:taxon-treatment xmlns:tp="http://www.plazi.org/taxpub"><tp:treatment-meta><kwd-group><label>Taxon classification</label><kwd>
                <named-content content-type="kingdom">Animalia</named-content>
              </kwd><kwd>
                <named-content content-type="order">Polydesmida</named-content>
              </kwd><kwd>
                <named-content content-type="family">Dalodesmidae</named-content>
              </kwd></kwd-group><mixed-citation publication-type="journal"><person-group><name><surname>Mesibov</surname><given-names>Robert</given-names></name></person-group><article-title>﻿Dalodesmid millipedes from alpine and subalpine habitats in New South Wales and Victoria, Australia (<tp:taxon-name><tp:taxon-name-part taxon-name-part-type="class">Diplopoda</tp:taxon-name-part></tp:taxon-name>, <tp:taxon-name><tp:taxon-name-part taxon-name-part-type="order">Polydesmida</tp:taxon-name-part></tp:taxon-name>, <tp:taxon-name><tp:taxon-name-part taxon-name-part-type="family">Dalodesmidae</tp:taxon-name-part></tp:taxon-name>)</article-title><source>Zookeys</source><day>10</day><month>12</month><year>2025</year><volume>1262</volume><fpage>303</fpage><lpage>333</lpage><pub-id pub-id-type="doi">10.3897/zookeys.1262.176273</pub-id></mixed-citation></tp:treatment-meta><tp:nomenclature><label>﻿</label><tp:taxon-name><object-id xmlns:xlink="http://www.w3.org/1999/xlink" content-type="arpha" xlink:type="simple">A5EFEFE2-4170-5912-AB4E-83AA367B3FAB</object-id>
              <tp:taxon-name-part taxon-name-part-type="genus" reg="Dibologonus">Dibologonus</tp:taxon-name-part>
              <tp:taxon-name-part taxon-name-part-type="species" reg="major">major</tp:taxon-name-part>
              <object-id xmlns:xlink="http://www.w3.org/1999/xlink" content-type="zoobank" xlink:type="simple">https://zoobank.org/E4E92624-6A4A-492E-8486-3BB3FE9EEB08</object-id>
            </tp:taxon-name><tp:taxon-status xmlns:xlink="http://www.w3.org/1999/xlink" xlink:type="simple">sp. nov.</tp:taxon-status><xref ref-type="fig" rid="F9">Figs 9B</xref><xref ref-type="fig" rid="F11">, 11</xref><xref ref-type="fig" rid="F16">, 16A</xref></tp:nomenclature><tp:treatment-sec sec-type="type material" id="SECID0E2HBG"><title>Type material.</title><p><bold><italic>Holotype</italic>.</bold> Male, Baw Baw National Park (Vic), 0.5 km NNE of Mt St Gwinear carpark, site NP23-18, <named-content xmlns:xlink="http://www.w3.org/1999/xlink" content-type="dwc:verbatimCoordinates" xlink:type="simple"><named-content content-type="geo-json" specific-use="{&#34;type&#34;:&#34;Point&#34;,&#34;coordinates&#34;:[146.334600,-37.836800]}" id="NCID0EJIBG" xlink:type="simple">-37.8368, 146.3346</named-content></named-content> ± 25 m, 1270 m, coll. Nicholas Porch, 2023-03-15, 2 m<sup>2</sup> litter sample from riparian cool temperate rainforest, <abbrev xmlns:xlink="http://www.w3.org/1999/xlink" xlink:title="Museums Victoria" id="ABBRID0EQIBG" xlink:type="simple">NMV</abbrev> K16008. <bold><italic>Paratypes</italic>.</bold> 2M, details as for holotype, <abbrev xmlns:xlink="http://www.w3.org/1999/xlink" xlink:title="Museums Victoria" id="ABBRID0EYIBG" xlink:type="simple">NMV</abbrev> K16010; 1M in 95% EtOH, same details but Mt St Gwinear Road, 1.1 km WNW of junction with Thomson Valley Road, site NP23-20, <named-content xmlns:xlink="http://www.w3.org/1999/xlink" content-type="dwc:verbatimCoordinates" xlink:type="simple"><named-content content-type="geo-json" specific-use="{&#34;type&#34;:&#34;Point&#34;,&#34;coordinates&#34;:[146.345600,-37.816300]}" id="NCID0E6IBG" xlink:type="simple">-37.8163, 146.3456</named-content></named-content> ± 25 m, 1035 m, wet sclerophyll forest, <abbrev xmlns:xlink="http://www.w3.org/1999/xlink" xlink:title="Museums Victoria" id="ABBRID0EEJBG" xlink:type="simple">NMV</abbrev> K16009.</p></tp:treatment-sec><tp:treatment-sec sec-type="material" id="SECID0EIJBG"><title>Additional material.</title><p>None.</p></tp:treatment-sec><tp:treatment-sec sec-type="diagnosis" id="SECID0ENJBG"><title>Diagnosis.</title><p>Much larger than <italic><tp:taxon-name><tp:taxon-name-part taxon-name-part-type="genus" reg="Dibologonus">D.</tp:taxon-name-part> <tp:taxon-name-part taxon-name-part-type="species" reg="minor">minor</tp:taxon-name-part></tp:taxon-name></italic> sp. nov. and <italic><tp:taxon-name><tp:taxon-name-part taxon-name-part-type="genus" reg="Dibologonus">D.</tp:taxon-name-part> <tp:taxon-name-part taxon-name-part-type="species" reg="oedipus">oedipus</tp:taxon-name-part></tp:taxon-name></italic> sp. nov. Solenomere with apex expanded vs not expanded in <italic><tp:taxon-name><tp:taxon-name-part taxon-name-part-type="genus" reg="Dibologonus">D.</tp:taxon-name-part> <tp:taxon-name-part taxon-name-part-type="species" reg="sladei">sladei</tp:taxon-name-part></tp:taxon-name></italic> sp. nov.; the <tp:taxon-name><tp:taxon-name-part taxon-name-part-type="genus" reg="Dibologonus"/><tp:taxon-name-part taxon-name-part-type="species" reg="major">major</tp:taxon-name-part></tp:taxon-name> telopodite division into medial branch and solenomere at ca 1/3 telopodite height vs 2/3 height in <italic><tp:taxon-name><tp:taxon-name-part taxon-name-part-type="genus" reg="Dibologonus">D.</tp:taxon-name-part> <tp:taxon-name-part taxon-name-part-type="species" reg="minor">minor</tp:taxon-name-part></tp:taxon-name></italic> sp. nov.; solenomere obscuring medial branch vs well-separated from medial branch in <italic><tp:taxon-name><tp:taxon-name-part taxon-name-part-type="genus" reg="Dibologonus">D.</tp:taxon-name-part> <tp:taxon-name-part taxon-name-part-type="species" reg="oedipus">oedipus</tp:taxon-name-part></tp:taxon-name></italic> sp. nov.</p></tp:treatment-sec><tp:treatment-sec sec-type="description" id="SECID0ETLBG"><title>Description.</title><p>As for the genus, with the following details. Male colour in alcohol pale yellow, sometimes with fine reddish-brown speckling at collum and paranotal margins. Length ca 13 mm, maximum midbody diameter 1.6 mm. Antenna reaching tergite 3 when manipulated dorsally; relative antennomere lengths 3 &gt; (2,6) &gt; (4,5); 6 widest. Metatergites with posterior corners projecting a little, more on rings 14–17. Midbody leg ca 1.4× ring diameter. Brush setae (Fig. <xref ref-type="fig" rid="F11">11A</xref>) dense, tapering to point curving distally on coxa/trochanter, prefemur, femur, with a few on postfemur, without mid-height notch; sphaerotrichomes (Fig. <xref ref-type="fig" rid="F11">11B</xref>) on postfemur, tibia and tarsus with flattened globular base and tapering shaft, the shaft declined distally and flattened.</p><fig id="F11" position="float" orientation="portrait"><object-id xmlns:xlink="http://www.w3.org/1999/xlink" content-type="doi" xlink:type="simple">10.3897/zookeys.1262.176273.figure11</object-id><object-id xmlns:xlink="http://www.w3.org/1999/xlink" content-type="arpha" xlink:type="simple">8B98A29E-A5A2-5F9E-BB59-6CD349B31A5F</object-id><label>Figure 11.</label><caption><p><italic><tp:taxon-name><tp:taxon-name-part taxon-name-part-type="genus" reg="Dibologonus">Dibologonus</tp:taxon-name-part> <tp:taxon-name-part taxon-name-part-type="species" reg="major">major</tp:taxon-name-part></tp:taxon-name></italic> sp. nov., paratype male ex site NP23-18, <abbrev xmlns:xlink="http://www.w3.org/1999/xlink" xlink:title="Museums Victoria" id="ABBRID0EUMBG" xlink:type="simple">NMV</abbrev> K16010. <bold>A.</bold> Leg 6 brush setae on prefemur (distal to left); <bold>B.</bold> Leg 6 sphaerotrichomes on tarsus (distal to right); <bold>C.</bold> Distal portion of left gonopod telopodite. Abbreviations: ap = anterolateral process of solenomere, lp-mb = lateral process of medial branch, pg = prostatic groove, pp = posteromedial process of solenomere, t = tooth with opening of prostatic groove.</p></caption><graphic xmlns:xlink="http://www.w3.org/1999/xlink" xlink:href="zookeys-1262-303_article-176273__-g011.jpg" position="float" orientation="portrait" xlink:type="simple" id="oo_1489308.jpg"><uri content-type="original_file" xlink:type="simple">https://binary.pensoft.net/fig/1489308</uri></graphic></fig><p>Gonopod telopodites (Figs <xref ref-type="fig" rid="F9">9B</xref>, <xref ref-type="fig" rid="F11">11C</xref>) straight, almost reaching legpair 4 when retracted, setose posterolaterally to ca 1/3 telopodite height. Telopodite divided at ca 1/2 height into medial branch and solenomere. Medial branch gradually tapering, divided near base into medial and lateral processes tapering to points, the lateral process a little longer. Solenomere gently curving medially near base, divided at ca 3/4 telopodite height into posteromedial and anterolateral processes. Posteromedial process stout, pointed, terminating below other telopodite processes. Anterolateral process subcylindrical, expanding near tip and divided into a stout, pointed, lateral subprocess and a medial subprocess curving medially towards the lateral subprocess tip, and with small subapical tooth curving posterodistally and carrying the termination of the prostatic groove.</p></tp:treatment-sec><tp:treatment-sec sec-type="Name" id="SECID0ENNBG"><title>Name.</title><p>Adjective; Latin <italic><tp:taxon-name><tp:taxon-name-part taxon-name-part-type="genus" reg="Dibologonus"/><tp:taxon-name-part taxon-name-part-type="species" reg="major">major</tp:taxon-name-part></tp:taxon-name></italic>, “greater”. This is the larger of the two species of <italic><tp:taxon-name><tp:taxon-name-part taxon-name-part-type="genus" reg="Dibologonus">Dibologonus</tp:taxon-name-part></tp:taxon-name></italic> gen. nov. co-occurring near Mt Baw Baw.</p></tp:treatment-sec><tp:treatment-sec sec-type="distribution" id="SECID0EEOBG"><title>Distribution.</title><p>Collected at two sites ca 2.5 km apart near Mt St Gwinear (Fig. <xref ref-type="fig" rid="F16">16A</xref>), in wet sclerophyll forest at 1035 m and cool temperate rainforest at 1270 m. Co-occurs with <italic><tp:taxon-name><tp:taxon-name-part taxon-name-part-type="genus" reg="Dibologonus">D.</tp:taxon-name-part> <tp:taxon-name-part taxon-name-part-type="species" reg="minor">minor</tp:taxon-name-part></tp:taxon-name></italic> sp. nov.</p></tp:treatment-sec><tp:treatment-sec sec-type="remarks" id="SECID0EZOBG"><title>Remarks.</title><p>No females of this species have yet been recognised, and none of the four males examined have modified legs as seen in <italic><tp:taxon-name><tp:taxon-name-part taxon-name-part-type="genus" reg="Dibologonus">D.</tp:taxon-name-part> <tp:taxon-name-part taxon-name-part-type="species" reg="oedipus">oedipus</tp:taxon-name-part></tp:taxon-name></italic> sp. nov.</p></tp:treatment-sec><tp:treatment-sec><!--Section generated to contain objects referenced in tp:taxon-treatment.--><fig id="F9" position="float" orientation="portrait"><object-id xmlns:xlink="http://www.w3.org/1999/xlink" content-type="doi" xlink:type="simple">10.3897/zookeys.1262.176273.figure9</object-id><object-id xmlns:xlink="http://www.w3.org/1999/xlink" content-type="arpha" xlink:type="simple">273113EE-A35D-5B75-B527-87845395D899</object-id><label>Figure 9.</label><caption><p><italic><tp:taxon-name><tp:taxon-name-part taxon-name-part-type="genus" reg="Dibologonus">Dibologonus</tp:taxon-name-part></tp:taxon-name></italic> gen. nov., gonopods <italic>in situ</italic>. <bold>A.</bold><italic><tp:taxon-name><tp:taxon-name-part taxon-name-part-type="genus" reg="Dibologonus">D.</tp:taxon-name-part> <tp:taxon-name-part taxon-name-part-type="species" reg="sladei">sladei</tp:taxon-name-part></tp:taxon-name></italic> sp. nov., paratype ex site HS10-C-L3, <abbrev xmlns:xlink="http://www.w3.org/1999/xlink" xlink:title="Museums Victoria" id="ABBRID0ES1AG" xlink:type="simple">NMV</abbrev> K16005; <bold>B.</bold><italic><tp:taxon-name><tp:taxon-name-part taxon-name-part-type="genus" reg="Dibologonus">D.</tp:taxon-name-part> <tp:taxon-name-part taxon-name-part-type="species" reg="major">major</tp:taxon-name-part></tp:taxon-name></italic> sp. nov., paratype ex site NP23-18, <abbrev xmlns:xlink="http://www.w3.org/1999/xlink" xlink:title="Museums Victoria" id="ABBRID0ED2AG" xlink:type="simple">NMV</abbrev> K16010; <bold>C.</bold><italic><tp:taxon-name><tp:taxon-name-part taxon-name-part-type="genus" reg="Dibologonus">D.</tp:taxon-name-part> <tp:taxon-name-part taxon-name-part-type="species" reg="minor">minor</tp:taxon-name-part></tp:taxon-name></italic> sp. nov., paratype ex site NP23-11, <abbrev xmlns:xlink="http://www.w3.org/1999/xlink" xlink:title="Museums Victoria" id="ABBRID0EU2AG" xlink:type="simple">NMV</abbrev> K16505; <bold>D.</bold><italic><tp:taxon-name><tp:taxon-name-part taxon-name-part-type="genus" reg="Dibologonus">D.</tp:taxon-name-part> <tp:taxon-name-part taxon-name-part-type="species" reg="oedipus">oedipus</tp:taxon-name-part></tp:taxon-name></italic> sp. nov., paratype ex site HS40-C-L2, <abbrev xmlns:xlink="http://www.w3.org/1999/xlink" xlink:title="Museums Victoria" id="ABBRID0EF3AG" xlink:type="simple">NMV</abbrev> K16526. Scale bars: 0.5 mm.</p></caption><graphic xmlns:xlink="http://www.w3.org/1999/xlink" xlink:href="zookeys-1262-303_article-176273__-g009.jpg" position="float" orientation="portrait" xlink:type="simple" id="oo_1489306.jpg"><uri content-type="original_file" xlink:type="simple">https://binary.pensoft.net/fig/1489306</uri></graphic></fig><fig id="F16" position="float" orientation="portrait"><object-id xmlns:xlink="http://www.w3.org/1999/xlink" content-type="doi" xlink:type="simple">10.3897/zookeys.1262.176273.figure16</object-id><object-id xmlns:xlink="http://www.w3.org/1999/xlink" content-type="arpha" xlink:type="simple">D6899B41-C5D2-535E-BB60-295B82E15A5D</object-id><label>Figure 16.</label><caption><p><bold>A.</bold> Localities for <italic><tp:taxon-name><tp:taxon-name-part taxon-name-part-type="genus" reg="Dibologonus">Dibologonus</tp:taxon-name-part> <tp:taxon-name-part taxon-name-part-type="species" reg="major">major</tp:taxon-name-part></tp:taxon-name></italic> sp. nov. (asterisks), <italic><tp:taxon-name><tp:taxon-name-part taxon-name-part-type="genus" reg="Dibologonus">D.</tp:taxon-name-part> <tp:taxon-name-part taxon-name-part-type="species" reg="minor">minor</tp:taxon-name-part></tp:taxon-name></italic> sp. nov. (open squares), <italic><tp:taxon-name><tp:taxon-name-part taxon-name-part-type="genus" reg="Dibologonus">D.</tp:taxon-name-part> <tp:taxon-name-part taxon-name-part-type="species" reg="oedipus">oedipus</tp:taxon-name-part></tp:taxon-name></italic> sp. nov. (circles) and <italic><tp:taxon-name><tp:taxon-name-part taxon-name-part-type="genus" reg="Dibologonus">D.</tp:taxon-name-part> <tp:taxon-name-part taxon-name-part-type="species" reg="sladei">sladei</tp:taxon-name-part></tp:taxon-name></italic> sp. nov. (diamonds). Inset shows localities for <italic><tp:taxon-name><tp:taxon-name-part taxon-name-part-type="genus" reg="Dibologonus">D.</tp:taxon-name-part> <tp:taxon-name-part taxon-name-part-type="species" reg="major">major</tp:taxon-name-part></tp:taxon-name></italic> sp. nov. and <italic><tp:taxon-name><tp:taxon-name-part taxon-name-part-type="genus" reg="Dibologonus">D.</tp:taxon-name-part> <tp:taxon-name-part taxon-name-part-type="species" reg="minor">minor</tp:taxon-name-part></tp:taxon-name></italic> sp. nov.; <bold>B.</bold> Localities for <italic><tp:taxon-name><tp:taxon-name-part taxon-name-part-type="genus" reg="Orthorhachis">Orthorhachis</tp:taxon-name-part> <tp:taxon-name-part taxon-name-part-type="species" reg="durabilis">durabilis</tp:taxon-name-part></tp:taxon-name></italic> Mesibov, 2008: previously recorded (circles) and new from this study (crosses).</p></caption><graphic xmlns:xlink="http://www.w3.org/1999/xlink" xlink:href="zookeys-1262-303_article-176273__-g016.jpg" position="float" orientation="portrait" xlink:type="simple" id="oo_1489313.jpg"><uri content-type="original_file" xlink:type="simple">https://binary.pensoft.net/fig/1489313</uri></graphic></fig></tp:treatment-sec></tp:taxon-treatment>
