# Supplementary material for: ﻿Dalodesmid millipedes from alpine and subalpine habitats in New South Wales and Victoria, Australia (Diplopoda, Polydesmida, Dalodesmidae)
Source: Zookeys. 2025 Dec 10;1262:303–33. doi: 10.3897/zookeys.1262.176273 (PMC12712618; doi:10.3897/zookeys.1262.176273)
Supplement: XML Treatment for Dibologonus minor [file zookeys.1262.176273-treatment12.xml]

<!DOCTYPE tp:taxon-treatment
  PUBLIC "-//TaxonX//DTD Taxonomic Treatment Publishing DTD v0 20100105//EN" "tax-treatment-NSO.dtd">
<tp:taxon-treatment xmlns:tp="http://www.plazi.org/taxpub"><tp:treatment-meta><kwd-group><label>Taxon classification</label><kwd>
                <named-content content-type="kingdom">Animalia</named-content>
              </kwd><kwd>
                <named-content content-type="order">Polydesmida</named-content>
              </kwd><kwd>
                <named-content content-type="family">Dalodesmidae</named-content>
              </kwd></kwd-group><mixed-citation publication-type="journal"><person-group><name><surname>Mesibov</surname><given-names>Robert</given-names></name></person-group><article-title>﻿Dalodesmid millipedes from alpine and subalpine habitats in New South Wales and Victoria, Australia (<tp:taxon-name><tp:taxon-name-part taxon-name-part-type="class">Diplopoda</tp:taxon-name-part></tp:taxon-name>, <tp:taxon-name><tp:taxon-name-part taxon-name-part-type="order">Polydesmida</tp:taxon-name-part></tp:taxon-name>, <tp:taxon-name><tp:taxon-name-part taxon-name-part-type="family">Dalodesmidae</tp:taxon-name-part></tp:taxon-name>)</article-title><source>Zookeys</source><day>10</day><month>12</month><year>2025</year><volume>1262</volume><fpage>303</fpage><lpage>333</lpage><pub-id pub-id-type="doi">10.3897/zookeys.1262.176273</pub-id></mixed-citation></tp:treatment-meta><tp:nomenclature><label>﻿</label><tp:taxon-name><object-id xmlns:xlink="http://www.w3.org/1999/xlink" content-type="arpha" xlink:type="simple">649CFDA3-0B94-5C30-9ABC-BE4BC1192382</object-id>
              <tp:taxon-name-part taxon-name-part-type="genus" reg="Dibologonus">Dibologonus</tp:taxon-name-part>
              <tp:taxon-name-part taxon-name-part-type="species" reg="minor">minor</tp:taxon-name-part>
              <object-id xmlns:xlink="http://www.w3.org/1999/xlink" content-type="zoobank" xlink:type="simple">https://zoobank.org/189FABEC-250B-44D3-9A84-E83FFF10A8F7</object-id>
            </tp:taxon-name><tp:taxon-status xmlns:xlink="http://www.w3.org/1999/xlink" xlink:type="simple">sp. nov.</tp:taxon-status><xref ref-type="fig" rid="F9">Figs 9C</xref><xref ref-type="fig" rid="F12">, 12</xref><xref ref-type="fig" rid="F16">, 16A</xref></tp:nomenclature><tp:treatment-sec sec-type="type material" id="SECID0E6QBG"><title>Type material.</title><p><bold><italic>Holotype</italic>.</bold> Male in 95% EtOH, Mt Baw Baw, 0.43 km S by W of Mt Baw Baw summit, site HS20-C-L3, <named-content xmlns:xlink="http://www.w3.org/1999/xlink" content-type="dwc:verbatimCoordinates" xlink:type="simple"><named-content content-type="geo-json" specific-use="{&#34;type&#34;:&#34;Point&#34;,&#34;coordinates&#34;:[146.274800,-37.843300]}" id="NCID0ENRBG" xlink:type="simple">-37.8433, 146.2748</named-content></named-content> ± 25 m, 1410–1430 m, 2024-02-13, coll. Nicholas Porch and Daniel Kurek, 1 m<sup>2</sup> litter sample from closed shrubby subalpine woodland, <abbrev xmlns:xlink="http://www.w3.org/1999/xlink" xlink:title="Museums Victoria" id="ABBRID0EURBG" xlink:type="simple">NMV</abbrev> K16012. <bold><italic>Paratypes</italic>.</bold> 1M, 2F, Baw Baw Tourist Road, 0.79 km WNW of Baw Baw Alpine Resort entrance, site NP23-11, <named-content xmlns:xlink="http://www.w3.org/1999/xlink" content-type="dwc:verbatimCoordinates" xlink:type="simple"><named-content content-type="geo-json" specific-use="{&#34;type&#34;:&#34;Point&#34;,&#34;coordinates&#34;:[146.232400,-37.847500]}" id="NCID0E6RBG" xlink:type="simple">-37.8475, 146.2324</named-content></named-content> ± 25 m, 760 m, 2023-03-05, coll. Nicholas Porch, 2 m<sup>2</sup> litter sample from snow gum woodland, <abbrev xmlns:xlink="http://www.w3.org/1999/xlink" xlink:title="Museums Victoria" id="ABBRID0EGSBG" xlink:type="simple">NMV</abbrev> K16505; 2M, same details but Baw Baw Alpine Reserve, near NE middle of carpark 3, site NP23-05, <named-content xmlns:xlink="http://www.w3.org/1999/xlink" content-type="dwc:verbatimCoordinates" xlink:type="simple"><named-content content-type="geo-json" specific-use="{&#34;type&#34;:&#34;Point&#34;,&#34;coordinates&#34;:[146.261100,-37.838200]}" id="NCID0ENSBG" xlink:type="simple">-37.8382, 146.2611</named-content></named-content> ± 25 m, 1460 m, <abbrev xmlns:xlink="http://www.w3.org/1999/xlink" xlink:title="Museums Victoria" id="ABBRID0ESSBG" xlink:type="simple">NMV</abbrev> K16503; 1F, same details but Baw Baw Alpine Reserve, 40 m N of Saxons Picnic Area, site NP23-08, <named-content xmlns:xlink="http://www.w3.org/1999/xlink" content-type="dwc:verbatimCoordinates" xlink:type="simple"><named-content content-type="geo-json" specific-use="{&#34;type&#34;:&#34;Point&#34;,&#34;coordinates&#34;:[146.258900,-37.835400]}" id="NCID0EZSBG" xlink:type="simple">-37.8354, 146.2589</named-content></named-content> ± 25 m, 1435 m, <abbrev xmlns:xlink="http://www.w3.org/1999/xlink" xlink:title="Museums Victoria" id="ABBRID0E5SBG" xlink:type="simple">NMV</abbrev> K16011; 1M, 2F, same details but Baw Baw Alpine Reserve, 0.1 km NE by E of Saxons Picnic Area, site NP23-10, <named-content xmlns:xlink="http://www.w3.org/1999/xlink" content-type="dwc:verbatimCoordinates" xlink:type="simple"><named-content content-type="geo-json" specific-use="{&#34;type&#34;:&#34;Point&#34;,&#34;coordinates&#34;:[146.259900,-37.835200]}" id="NCID0EFTBG" xlink:type="simple">-37.8352, 146.2599</named-content></named-content> ± 25 m, 1430 m, <abbrev xmlns:xlink="http://www.w3.org/1999/xlink" xlink:title="Museums Victoria" id="ABBRID0EKTBG" xlink:type="simple">NMV</abbrev> K16504; 1M, same details but Baw Baw National Park, 0.5 km NNE of Mt St Gwinear carpark, site NP23-18, <named-content xmlns:xlink="http://www.w3.org/1999/xlink" content-type="dwc:verbatimCoordinates" xlink:type="simple"><named-content content-type="geo-json" specific-use="{&#34;type&#34;:&#34;Point&#34;,&#34;coordinates&#34;:[146.334600,-37.836800]}" id="NCID0ERTBG" xlink:type="simple">-37.8368, 146.3346</named-content></named-content> ± 25 m, 1270 m, 2023-03-15, <abbrev xmlns:xlink="http://www.w3.org/1999/xlink" xlink:title="Museums Victoria" id="ABBRID0EWTBG" xlink:type="simple">NMV</abbrev> K16013; 2M, same details but Mt Baw Baw Alpine Reserve, 0.35 km W of Mt Baw Baw summit, site HS27-O-L3, <named-content xmlns:xlink="http://www.w3.org/1999/xlink" content-type="dwc:verbatimCoordinates" xlink:type="simple"><named-content content-type="geo-json" specific-use="{&#34;type&#34;:&#34;Point&#34;,&#34;coordinates&#34;:[146.273400,-37.837100]}" id="NCID0E4TBG" xlink:type="simple">-37.8371, 146.2734</named-content></named-content> ± 25 m, 1560 m, coll. Nicholas Porch and Aidan Fitt, grassy/shrubby snow gum woodland, <abbrev xmlns:xlink="http://www.w3.org/1999/xlink" xlink:title="Museums Victoria" id="ABBRID0ECUBG" xlink:type="simple">NMV</abbrev> K16014.</p></tp:treatment-sec><tp:treatment-sec sec-type="material" id="SECID0EGUBG"><title>Additional material.</title><p>None.</p></tp:treatment-sec><tp:treatment-sec sec-type="diagnosis" id="SECID0ELUBG"><title>Diagnosis.</title><p>Much smaller than <italic><tp:taxon-name><tp:taxon-name-part taxon-name-part-type="genus" reg="Dibologonus">D.</tp:taxon-name-part> <tp:taxon-name-part taxon-name-part-type="species" reg="sladei">sladei</tp:taxon-name-part></tp:taxon-name></italic> sp. nov. and <italic><tp:taxon-name><tp:taxon-name-part taxon-name-part-type="genus" reg="Dibologonus">D.</tp:taxon-name-part> <tp:taxon-name-part taxon-name-part-type="species" reg="major">major</tp:taxon-name-part></tp:taxon-name></italic> sp. nov. Distinguished from the other three species of <italic><tp:taxon-name><tp:taxon-name-part taxon-name-part-type="genus" reg="Dibologonus">Dibologonus</tp:taxon-name-part></tp:taxon-name></italic> gen. nov. in having the <tp:taxon-name><tp:taxon-name-part taxon-name-part-type="genus" reg="Dibologonus"/><tp:taxon-name-part taxon-name-part-type="species" reg="major">major</tp:taxon-name-part></tp:taxon-name> division into medial branch and solenomere at ca 2/3 telopodite height vs 1/3 height.</p></tp:treatment-sec><tp:treatment-sec sec-type="description" id="SECID0EXVBG"><title>Description.</title><p>As for the genus, with the following details. Colour in alcohol pale yellow, sometimes with fine reddish-brown speckling at collum and paranotal margins. Adult male/female approximate measurements: length 8/9 mm, maximum midbody diameter 0.8/0.9.</p><p>Male with antenna almost reaching tergite 3 when manipulated dorsally; relative antennomere lengths 6 &gt; 3 &gt; 2 &gt; (4,5); 6 widest. Metatergites slightly wider posteriorly, midbody metatergite width ca 1.2× prozonite width. Midbody leg ca 1.4× ring diameter. Brush setae tapering to point curving a little proximally, with mid-height notch as in <italic><tp:taxon-name><tp:taxon-name-part taxon-name-part-type="genus" reg="Dibologonus">D.</tp:taxon-name-part> <tp:taxon-name-part taxon-name-part-type="species" reg="sladei">sladei</tp:taxon-name-part></tp:taxon-name></italic> sp. nov. on coxa/trochanter, prefemur, femur; sphaerotrichomes (Fig. <xref ref-type="fig" rid="F12">12C</xref>) on postfemur, tibia and tarsus with very small globular base and pointed shaft, the tip not curving.</p><fig id="F12" position="float" orientation="portrait"><object-id xmlns:xlink="http://www.w3.org/1999/xlink" content-type="doi" xlink:type="simple">10.3897/zookeys.1262.176273.figure12</object-id><object-id xmlns:xlink="http://www.w3.org/1999/xlink" content-type="arpha" xlink:type="simple">651972D0-F9DF-5EE4-B2F7-21D23BFB7F45</object-id><label>Figure 12.</label><caption><p><italic><tp:taxon-name><tp:taxon-name-part taxon-name-part-type="genus" reg="Dibologonus">Dibologonus</tp:taxon-name-part> <tp:taxon-name-part taxon-name-part-type="species" reg="minor">minor</tp:taxon-name-part></tp:taxon-name></italic> sp. nov., paratype males. <bold>A.</bold> Ex site HS27-O-L3, <abbrev xmlns:xlink="http://www.w3.org/1999/xlink" xlink:title="Museums Victoria" id="ABBRID0ECXBG" xlink:type="simple">NMV</abbrev> K16014; <bold>B.</bold> Ex site NP23-11, <abbrev xmlns:xlink="http://www.w3.org/1999/xlink" xlink:title="Museums Victoria" id="ABBRID0EIXBG" xlink:type="simple">NMV</abbrev> K16505. <bold>A.</bold> Focus-stacked medial view of distal end of cleared left gonopod telopodite; <bold>B.</bold> Posterior view of distal ends of gonopod telopodites; <bold>C.</bold> Sphaerotrichomes on leg 4 tarsus. Abbreviations: ap = anterolateral process, l = lateral process, m = the two medial process divisions of medial branch, pg = prostatic groove, pp = posteromedial process, s = solenomere.</p></caption><graphic xmlns:xlink="http://www.w3.org/1999/xlink" xlink:href="zookeys-1262-303_article-176273__-g012.jpg" position="float" orientation="portrait" xlink:type="simple" id="oo_1489309.jpg"><uri content-type="original_file" xlink:type="simple">https://binary.pensoft.net/fig/1489309</uri></graphic></fig><p>Gonopod telopodites (Figs <xref ref-type="fig" rid="F9">9C</xref>, <xref ref-type="fig" rid="F12">12A, B</xref>) straight, almost reaching legpair 5 when retracted, sparsely setose posterolaterally to ca 1/2 telopodite height. Telopodite divided at ca 2/3 telopodite height into medial branch and solenomere. Medial branch divided near base into medial and lateral processes, the medial process shorter and further divided into parallel, bluntly pointed subprocesses; medial branch hidden in posterior view by solenomere. Solenomere divided at ca 3/4 telopodite height into anterolateral process and posteromedial process, with small rounded tooth on posterior telopodite surface near division. Anterolateral process flattened, curving slightly medially near tip, the apex with a cluster of four or five small teeth. Posteromedial process with small, horn-like, posterior subprocess curving laterally, the prostatic groove terminating at tip; posteromedial process then extending distally as flattened subprocess, becoming cylindrical and curving posterolaterally, with minute teeth on margins and at apex, and with small, basally directed tooth above horn-like subprocess.</p><p>Female a little larger than male, epigynum subrectangular; cyphopods not examined.</p></tp:treatment-sec><tp:treatment-sec sec-type="Name" id="SECID0ECYBG"><title>Name.</title><p>Adjective; Latin <italic><tp:taxon-name><tp:taxon-name-part taxon-name-part-type="genus" reg="Dibologonus"/><tp:taxon-name-part taxon-name-part-type="species" reg="minor">minor</tp:taxon-name-part></tp:taxon-name></italic>, “less”. This is the smaller of the two species of <italic><tp:taxon-name><tp:taxon-name-part taxon-name-part-type="genus" reg="Dibologonus">Dibologonus</tp:taxon-name-part></tp:taxon-name></italic> gen. nov. co-occurring near Mt Baw Baw.</p></tp:treatment-sec><tp:treatment-sec sec-type="distribution" id="SECID0EZYBG"><title>Distribution.</title><p>Collected over a ca 9 km linear range near Mt Baw Baw (Fig. <xref ref-type="fig" rid="F16">16A</xref>), in subalpine woodland and riparian rainforest from 760 to 1560 m. Co-occurs with <italic><tp:taxon-name><tp:taxon-name-part taxon-name-part-type="genus" reg="Dibologonus">D.</tp:taxon-name-part> <tp:taxon-name-part taxon-name-part-type="species" reg="major">major</tp:taxon-name-part></tp:taxon-name></italic> sp. nov.</p></tp:treatment-sec><tp:treatment-sec sec-type="remarks" id="SECID0EOZBG"><title>Remarks.</title><p>None of the males examined have modified legs as seen in <italic><tp:taxon-name><tp:taxon-name-part taxon-name-part-type="genus" reg="Dibologonus">D.</tp:taxon-name-part> <tp:taxon-name-part taxon-name-part-type="species" reg="oedipus">oedipus</tp:taxon-name-part></tp:taxon-name></italic> sp. nov.</p></tp:treatment-sec><tp:treatment-sec><!--Section generated to contain objects referenced in tp:taxon-treatment.--><fig id="F9" position="float" orientation="portrait"><object-id xmlns:xlink="http://www.w3.org/1999/xlink" content-type="doi" xlink:type="simple">10.3897/zookeys.1262.176273.figure9</object-id><object-id xmlns:xlink="http://www.w3.org/1999/xlink" content-type="arpha" xlink:type="simple">273113EE-A35D-5B75-B527-87845395D899</object-id><label>Figure 9.</label><caption><p><italic><tp:taxon-name><tp:taxon-name-part taxon-name-part-type="genus" reg="Dibologonus">Dibologonus</tp:taxon-name-part></tp:taxon-name></italic> gen. nov., gonopods <italic>in situ</italic>. <bold>A.</bold><italic><tp:taxon-name><tp:taxon-name-part taxon-name-part-type="genus" reg="Dibologonus">D.</tp:taxon-name-part> <tp:taxon-name-part taxon-name-part-type="species" reg="sladei">sladei</tp:taxon-name-part></tp:taxon-name></italic> sp. nov., paratype ex site HS10-C-L3, <abbrev xmlns:xlink="http://www.w3.org/1999/xlink" xlink:title="Museums Victoria" id="ABBRID0ES1AG" xlink:type="simple">NMV</abbrev> K16005; <bold>B.</bold><italic><tp:taxon-name><tp:taxon-name-part taxon-name-part-type="genus" reg="Dibologonus">D.</tp:taxon-name-part> <tp:taxon-name-part taxon-name-part-type="species" reg="major">major</tp:taxon-name-part></tp:taxon-name></italic> sp. nov., paratype ex site NP23-18, <abbrev xmlns:xlink="http://www.w3.org/1999/xlink" xlink:title="Museums Victoria" id="ABBRID0ED2AG" xlink:type="simple">NMV</abbrev> K16010; <bold>C.</bold><italic><tp:taxon-name><tp:taxon-name-part taxon-name-part-type="genus" reg="Dibologonus">D.</tp:taxon-name-part> <tp:taxon-name-part taxon-name-part-type="species" reg="minor">minor</tp:taxon-name-part></tp:taxon-name></italic> sp. nov., paratype ex site NP23-11, <abbrev xmlns:xlink="http://www.w3.org/1999/xlink" xlink:title="Museums Victoria" id="ABBRID0EU2AG" xlink:type="simple">NMV</abbrev> K16505; <bold>D.</bold><italic><tp:taxon-name><tp:taxon-name-part taxon-name-part-type="genus" reg="Dibologonus">D.</tp:taxon-name-part> <tp:taxon-name-part taxon-name-part-type="species" reg="oedipus">oedipus</tp:taxon-name-part></tp:taxon-name></italic> sp. nov., paratype ex site HS40-C-L2, <abbrev xmlns:xlink="http://www.w3.org/1999/xlink" xlink:title="Museums Victoria" id="ABBRID0EF3AG" xlink:type="simple">NMV</abbrev> K16526. Scale bars: 0.5 mm.</p></caption><graphic xmlns:xlink="http://www.w3.org/1999/xlink" xlink:href="zookeys-1262-303_article-176273__-g009.jpg" position="float" orientation="portrait" xlink:type="simple" id="oo_1489306.jpg"><uri content-type="original_file" xlink:type="simple">https://binary.pensoft.net/fig/1489306</uri></graphic></fig><fig id="F16" position="float" orientation="portrait"><object-id xmlns:xlink="http://www.w3.org/1999/xlink" content-type="doi" xlink:type="simple">10.3897/zookeys.1262.176273.figure16</object-id><object-id xmlns:xlink="http://www.w3.org/1999/xlink" content-type="arpha" xlink:type="simple">D6899B41-C5D2-535E-BB60-295B82E15A5D</object-id><label>Figure 16.</label><caption><p><bold>A.</bold> Localities for <italic><tp:taxon-name><tp:taxon-name-part taxon-name-part-type="genus" reg="Dibologonus">Dibologonus</tp:taxon-name-part> <tp:taxon-name-part taxon-name-part-type="species" reg="major">major</tp:taxon-name-part></tp:taxon-name></italic> sp. nov. (asterisks), <italic><tp:taxon-name><tp:taxon-name-part taxon-name-part-type="genus" reg="Dibologonus">D.</tp:taxon-name-part> <tp:taxon-name-part taxon-name-part-type="species" reg="minor">minor</tp:taxon-name-part></tp:taxon-name></italic> sp. nov. (open squares), <italic><tp:taxon-name><tp:taxon-name-part taxon-name-part-type="genus" reg="Dibologonus">D.</tp:taxon-name-part> <tp:taxon-name-part taxon-name-part-type="species" reg="oedipus">oedipus</tp:taxon-name-part></tp:taxon-name></italic> sp. nov. (circles) and <italic><tp:taxon-name><tp:taxon-name-part taxon-name-part-type="genus" reg="Dibologonus">D.</tp:taxon-name-part> <tp:taxon-name-part taxon-name-part-type="species" reg="sladei">sladei</tp:taxon-name-part></tp:taxon-name></italic> sp. nov. (diamonds). Inset shows localities for <italic><tp:taxon-name><tp:taxon-name-part taxon-name-part-type="genus" reg="Dibologonus">D.</tp:taxon-name-part> <tp:taxon-name-part taxon-name-part-type="species" reg="major">major</tp:taxon-name-part></tp:taxon-name></italic> sp. nov. and <italic><tp:taxon-name><tp:taxon-name-part taxon-name-part-type="genus" reg="Dibologonus">D.</tp:taxon-name-part> <tp:taxon-name-part taxon-name-part-type="species" reg="minor">minor</tp:taxon-name-part></tp:taxon-name></italic> sp. nov.; <bold>B.</bold> Localities for <italic><tp:taxon-name><tp:taxon-name-part taxon-name-part-type="genus" reg="Orthorhachis">Orthorhachis</tp:taxon-name-part> <tp:taxon-name-part taxon-name-part-type="species" reg="durabilis">durabilis</tp:taxon-name-part></tp:taxon-name></italic> Mesibov, 2008: previously recorded (circles) and new from this study (crosses).</p></caption><graphic xmlns:xlink="http://www.w3.org/1999/xlink" xlink:href="zookeys-1262-303_article-176273__-g016.jpg" position="float" orientation="portrait" xlink:type="simple" id="oo_1489313.jpg"><uri content-type="original_file" xlink:type="simple">https://binary.pensoft.net/fig/1489313</uri></graphic></fig></tp:treatment-sec></tp:taxon-treatment>
