# Supplementary material for: ﻿Dalodesmid millipedes from alpine and subalpine habitats in New South Wales and Victoria, Australia (Diplopoda, Polydesmida, Dalodesmidae)
Source: Zookeys. 2025 Dec 10;1262:303–33. doi: 10.3897/zookeys.1262.176273 (PMC12712618; doi:10.3897/zookeys.1262.176273)
Supplement: XML Treatment for Dibologonus oedipus [file zookeys.1262.176273-treatment13.xml]

<!DOCTYPE tp:taxon-treatment
  PUBLIC "-//TaxonX//DTD Taxonomic Treatment Publishing DTD v0 20100105//EN" "tax-treatment-NSO.dtd">
<tp:taxon-treatment xmlns:tp="http://www.plazi.org/taxpub"><tp:treatment-meta><kwd-group><label>Taxon classification</label><kwd>
                <named-content content-type="kingdom">Animalia</named-content>
              </kwd><kwd>
                <named-content content-type="order">Polydesmida</named-content>
              </kwd><kwd>
                <named-content content-type="family">Dalodesmidae</named-content>
              </kwd></kwd-group><mixed-citation publication-type="journal"><person-group><name><surname>Mesibov</surname><given-names>Robert</given-names></name></person-group><article-title>﻿Dalodesmid millipedes from alpine and subalpine habitats in New South Wales and Victoria, Australia (<tp:taxon-name><tp:taxon-name-part taxon-name-part-type="class">Diplopoda</tp:taxon-name-part></tp:taxon-name>, <tp:taxon-name><tp:taxon-name-part taxon-name-part-type="order">Polydesmida</tp:taxon-name-part></tp:taxon-name>, <tp:taxon-name><tp:taxon-name-part taxon-name-part-type="family">Dalodesmidae</tp:taxon-name-part></tp:taxon-name>)</article-title><source>Zookeys</source><day>10</day><month>12</month><year>2025</year><volume>1262</volume><fpage>303</fpage><lpage>333</lpage><pub-id pub-id-type="doi">10.3897/zookeys.1262.176273</pub-id></mixed-citation></tp:treatment-meta><tp:nomenclature><label>﻿</label><tp:taxon-name><object-id xmlns:xlink="http://www.w3.org/1999/xlink" content-type="arpha" xlink:type="simple">1BB54D62-97A4-5117-9E4A-249587F21CB7</object-id>
              <tp:taxon-name-part taxon-name-part-type="genus" reg="Dibologonus">Dibologonus</tp:taxon-name-part>
              <tp:taxon-name-part taxon-name-part-type="species" reg="oedipus">oedipus</tp:taxon-name-part>
              <object-id xmlns:xlink="http://www.w3.org/1999/xlink" content-type="zoobank" xlink:type="simple">https://zoobank.org/853C5D0A-A66E-40B8-9F8E-835F8486CAB0</object-id>
            </tp:taxon-name><tp:taxon-status xmlns:xlink="http://www.w3.org/1999/xlink" xlink:type="simple">sp. nov.</tp:taxon-status><xref ref-type="fig" rid="F9">Figs 9D</xref><xref ref-type="fig" rid="F13">, 13</xref><xref ref-type="fig" rid="F16">, 16A</xref></tp:nomenclature><tp:treatment-sec sec-type="type material" id="SECID0EU2BG"><title>Type material.</title><p><bold><italic>Holotype</italic>.</bold> Male, Kosciuszko National Park (<abbrev xmlns:xlink="http://www.w3.org/1999/xlink" xlink:title="New South Wales" id="ABBRID0E62BG" xlink:type="simple">NSW</abbrev>), 0.49 km NE of Rennix Gap, site HS41-O-L3, <named-content xmlns:xlink="http://www.w3.org/1999/xlink" content-type="dwc:verbatimCoordinates" xlink:type="simple"><named-content content-type="geo-json" specific-use="{&#34;type&#34;:&#34;Point&#34;,&#34;coordinates&#34;:[148.506000,-36.357900]}" id="NCID0EG3BG" xlink:type="simple">-36.3579, 148.5060</named-content></named-content> ± 25 m, 1580 m, coll. Nicholas Porch, 2025-02-22, 1 m<sup>2</sup> litter sample from open shrubby subalpine grassland, <abbrev xmlns:xlink="http://www.w3.org/1999/xlink" xlink:title="Museums Victoria" id="ABBRID0EN3BG" xlink:type="simple">NMV</abbrev> K16511. <bold><italic>Paratypes</italic>.</bold> 8M, 17F, details as for holotype, <abbrev xmlns:xlink="http://www.w3.org/1999/xlink" xlink:title="Museums Victoria" id="ABBRID0EV3BG" xlink:type="simple">NMV</abbrev> K16516; 7M, 2F, same details but 0.58 km NNE of Rennix Gap, site HS40-C-L2, <named-content xmlns:xlink="http://www.w3.org/1999/xlink" content-type="dwc:verbatimCoordinates" xlink:type="simple"><named-content content-type="geo-json" specific-use="{&#34;type&#34;:&#34;Point&#34;,&#34;coordinates&#34;:[148.504600,-36.356100]}" id="NCID0E33BG" xlink:type="simple">-36.3561, 148.5046</named-content></named-content> ± 25 m, 1600 m, coll. Nicholas Porch and Aidan Fitt, 2025-02-09, closed shrubby subalpine woodland, <abbrev xmlns:xlink="http://www.w3.org/1999/xlink" xlink:title="Museums Victoria" id="ABBRID0EB4BG" xlink:type="simple">NMV</abbrev> K16526; 1M, same details but in 95% EtOH, <abbrev xmlns:xlink="http://www.w3.org/1999/xlink" xlink:title="Museums Victoria" id="ABBRID0EF4BG" xlink:type="simple">NMV</abbrev> K16510; 9M, 1F, same details but 0.52 km NNE of Rennix Gap, site HS40-C-L3, <named-content xmlns:xlink="http://www.w3.org/1999/xlink" content-type="dwc:verbatimCoordinates" xlink:type="simple"><named-content content-type="geo-json" specific-use="{&#34;type&#34;:&#34;Point&#34;,&#34;coordinates&#34;:[148.506000,-36.357900]}" id="NCID0EM4BG" xlink:type="simple">-36.3579, 148.5060</named-content></named-content> ± 25 m, 1595 m, <abbrev xmlns:xlink="http://www.w3.org/1999/xlink" xlink:title="Museums Victoria" id="ABBRID0ER4BG" xlink:type="simple">NMV</abbrev> K16506.</p></tp:treatment-sec><tp:treatment-sec sec-type="material" id="SECID0EV4BG"><title>Additional material.</title><p>16M, 33F, 3J from 16 other sites. See Suppl. material <xref ref-type="supplementary-material" rid="S1">1</xref> for details.</p></tp:treatment-sec><tp:treatment-sec sec-type="diagnosis" id="SECID0E64BG"><title>Diagnosis.</title><p>Smaller than <italic><tp:taxon-name><tp:taxon-name-part taxon-name-part-type="genus" reg="Dibologonus">D.</tp:taxon-name-part> <tp:taxon-name-part taxon-name-part-type="species" reg="sladei">sladei</tp:taxon-name-part></tp:taxon-name></italic> sp. nov. and <italic><tp:taxon-name><tp:taxon-name-part taxon-name-part-type="genus" reg="Dibologonus">D.</tp:taxon-name-part> <tp:taxon-name-part taxon-name-part-type="species" reg="major">major</tp:taxon-name-part></tp:taxon-name></italic> sp. nov. Distinguished from <italic><tp:taxon-name><tp:taxon-name-part taxon-name-part-type="genus" reg="Dibologonus">D.</tp:taxon-name-part> <tp:taxon-name-part taxon-name-part-type="species" reg="minor">minor</tp:taxon-name-part></tp:taxon-name></italic> sp. nov. in having the <tp:taxon-name><tp:taxon-name-part taxon-name-part-type="genus" reg="Dibologonus"/><tp:taxon-name-part taxon-name-part-type="species" reg="major">major</tp:taxon-name-part></tp:taxon-name> telopodite division at 1/3 telopodite height vs 2/3 height; distinguished from <italic><tp:taxon-name><tp:taxon-name-part taxon-name-part-type="genus" reg="Dibologonus">D.</tp:taxon-name-part> <tp:taxon-name-part taxon-name-part-type="species" reg="sladei">sladei</tp:taxon-name-part></tp:taxon-name></italic> sp. nov. by the expanded vs non-expanded apex of the solenomere; distinguished from <italic><tp:taxon-name><tp:taxon-name-part taxon-name-part-type="genus" reg="Dibologonus">D.</tp:taxon-name-part> <tp:taxon-name-part taxon-name-part-type="species" reg="major">major</tp:taxon-name-part></tp:taxon-name></italic> sp. nov. by the solenomere being well-separated from the medial branch, not obscuring it. In most male specimens, distinguished from <italic><tp:taxon-name><tp:taxon-name-part taxon-name-part-type="genus" reg="Dibologonus">D.</tp:taxon-name-part> <tp:taxon-name-part taxon-name-part-type="species" reg="sladei">sladei</tp:taxon-name-part></tp:taxon-name></italic> sp. nov., <italic><tp:taxon-name><tp:taxon-name-part taxon-name-part-type="genus" reg="Dibologonus">D.</tp:taxon-name-part> <tp:taxon-name-part taxon-name-part-type="species" reg="major">major</tp:taxon-name-part></tp:taxon-name></italic> sp. nov. and <italic><tp:taxon-name><tp:taxon-name-part taxon-name-part-type="genus" reg="Dibologonus">D.</tp:taxon-name-part> <tp:taxon-name-part taxon-name-part-type="species" reg="minor">minor</tp:taxon-name-part></tp:taxon-name></italic> sp. nov. by modified right and left legs 13, 15 or 17.</p></tp:treatment-sec><tp:treatment-sec sec-type="description" id="SECID0EHBAI"><title>Description.</title><p>As for the genus, with the following details. Colour in alcohol uniformly pale yellow, sometimes with fine brown speckling at collum and paranotal margins. Adult male/female approximate measurements: length 9/8 mm, midbody diameter 0.9/0.8.</p><p>Male with antenna almost reaching tergite 3 when manipulated dorsally; relative antennomere lengths 6 &gt; 3 &gt; 2 &gt; (4,5); 6 widest. Posterior corners of paranota not projecting. Midbody metatergite width ca 1.2× prozonite width. Midbody leg ca 1.7× ring diameter. Legpairs 13, 15 or 17 may be greatly modified: prefemur, femur, postfemur and claw reduced in length, tibia and tarsus fused into swollen structure with dense ventral setation (Fig. <xref ref-type="fig" rid="F13">13A</xref>). Brush setae dense, tapering to slightly curved point, without mid-height notch, on coxa/trochanter, prefemur, femur; sphaerotrichomes with slightly flattened globular base and pointed shaft on postfemur, tibia and tarsus.</p><fig id="F13" position="float" orientation="portrait"><object-id xmlns:xlink="http://www.w3.org/1999/xlink" content-type="doi" xlink:type="simple">10.3897/zookeys.1262.176273.figure13</object-id><object-id xmlns:xlink="http://www.w3.org/1999/xlink" content-type="arpha" xlink:type="simple">392640E1-A70F-5352-8A8C-873B815F7378</object-id><label>Figure 13.</label><caption><p><italic><tp:taxon-name><tp:taxon-name-part taxon-name-part-type="genus" reg="Dibologonus">Dibologonus</tp:taxon-name-part> <tp:taxon-name-part taxon-name-part-type="species" reg="oedipus">oedipus</tp:taxon-name-part></tp:taxon-name></italic> sp. nov., paratype male ex site HS40-C-L2, <abbrev xmlns:xlink="http://www.w3.org/1999/xlink" xlink:title="Museums Victoria" id="ABBRID0EFCAI" xlink:type="simple">NMV</abbrev> K16526. <bold>A.</bold> Modified left leg 17; <bold>B.</bold> Posterior view of distal portion of left gonopod telopodite. Abbreviations: ct = central tooth, l = lateral process of solenomere, lpo = lateral portion of solenomere medial process, mp = medial process of solenomere, mpo = medial portion of solenomere medial process, pg = prostatic groove, s = solenomere.</p></caption><graphic xmlns:xlink="http://www.w3.org/1999/xlink" xlink:href="zookeys-1262-303_article-176273__-g013.jpg" position="float" orientation="portrait" xlink:type="simple" id="oo_1489310.jpg"><uri content-type="original_file" xlink:type="simple">https://binary.pensoft.net/fig/1489310</uri></graphic></fig><p>Gonopod telopodites (Figs <xref ref-type="fig" rid="F9">9D</xref>, <xref ref-type="fig" rid="F13">13B</xref>) straight, almost reaching legpair 5 when retracted. Telopodite divided at ca 1/3 telopodite height into medial branch and solenomere. Medial branch flattened, with small, tab-like posterolateral extension at ca 1/2 branch height; divided at ca 3/4 telopodite height into closely appressed medial and lateral processes: medial process shorter, flattened, tapering to blunt point; lateral process subcylindrical, tapering to blunt point a little distal to first division of solenomere. Solenomere well-separated from medial branch, divided at ca 7/8 telopodite height into medial and lateral processes, closely appressed, the lateral process tapering and terminating at level of prostatic groove opening on medial process. Medial process divided into leaf-like lateral portion curving medially, with small triangular extension on posterior margin, and well-separated, shorter, medial portion terminating in 3 small teeth, the central tooth having the prostatic groove opening and the most lateral tooth bluntly bifurcate.</p><p>Female a little smaller than male and with thinner, legs never modified; epigynum raised medially in low, rounded triangle; cyphopods not examined.</p></tp:treatment-sec><tp:treatment-sec sec-type="Name" id="SECID0E4CAI"><title>Name.</title><p>Noun in apposition, for the mythical king Oedipus of Thebes, whose name means “swollen foot”. See Remarks for notes on modified podomeres in this species.</p></tp:treatment-sec><tp:treatment-sec sec-type="distribution" id="SECID0ECDAI"><title>Distribution.</title><p>Collected over a ca 125 km linear range from Namadgi National Park in the Australian Capital Territory to Kosciuszko National Park in New South Wales (Fig. <xref ref-type="fig" rid="F16">16A</xref>), in subalpine woodland and shrubland from 1485 to 1880 m.</p></tp:treatment-sec><tp:treatment-sec sec-type="remarks" id="SECID0EMDAI"><title>Remarks.</title><p>Modified legpairs 13, 15 or 17 are found in males across the range of <italic><tp:taxon-name><tp:taxon-name-part taxon-name-part-type="genus" reg="Dibologonus">D.</tp:taxon-name-part> <tp:taxon-name-part taxon-name-part-type="species" reg="oedipus">oedipus</tp:taxon-name-part></tp:taxon-name></italic> sp. nov. and are not restricted to particular areas. Among the males with modified legs, all specimens with intact legs have modifications on both the left and right posterior legs on a particular ring. Six males have modifications on leg 13 (ring 9), one on leg 15 (ring 10) and 17 on leg 17 (ring 11). A single male (with intact legs) has no leg modifications. Variation in which legs are modified appears within populations: site HS42-C-L1 had three males with modified leg 13 and one with modified leg 17, while site HS47-C-L2 had one male without modifications, one with modified leg 15 and two with modified leg 17.</p><p>Similarly swollen distal podomeres were reported by <xref ref-type="bibr" rid="B12">Shear et al. (2022)</xref> in two males of the chordeumatidan <italic><tp:taxon-name><tp:taxon-name-part taxon-name-part-type="genus" reg="Amplaria">Amplaria</tp:taxon-name-part> <tp:taxon-name-part taxon-name-part-type="species" reg="oedipus">oedipus</tp:taxon-name-part></tp:taxon-name></italic> Shear, Nosler and Marek, 2022 from Cape Mountain, Oregon, USA. In both specimens the swollen podomeres were on legpairs 5 and 6.</p></tp:treatment-sec><tp:treatment-sec><!--Section generated to contain objects referenced in tp:taxon-treatment.--><fig id="F9" position="float" orientation="portrait"><object-id xmlns:xlink="http://www.w3.org/1999/xlink" content-type="doi" xlink:type="simple">10.3897/zookeys.1262.176273.figure9</object-id><object-id xmlns:xlink="http://www.w3.org/1999/xlink" content-type="arpha" xlink:type="simple">273113EE-A35D-5B75-B527-87845395D899</object-id><label>Figure 9.</label><caption><p><italic><tp:taxon-name><tp:taxon-name-part taxon-name-part-type="genus" reg="Dibologonus">Dibologonus</tp:taxon-name-part></tp:taxon-name></italic> gen. nov., gonopods <italic>in situ</italic>. <bold>A.</bold><italic><tp:taxon-name><tp:taxon-name-part taxon-name-part-type="genus" reg="Dibologonus">D.</tp:taxon-name-part> <tp:taxon-name-part taxon-name-part-type="species" reg="sladei">sladei</tp:taxon-name-part></tp:taxon-name></italic> sp. nov., paratype ex site HS10-C-L3, <abbrev xmlns:xlink="http://www.w3.org/1999/xlink" xlink:title="Museums Victoria" id="ABBRID0ES1AG" xlink:type="simple">NMV</abbrev> K16005; <bold>B.</bold><italic><tp:taxon-name><tp:taxon-name-part taxon-name-part-type="genus" reg="Dibologonus">D.</tp:taxon-name-part> <tp:taxon-name-part taxon-name-part-type="species" reg="major">major</tp:taxon-name-part></tp:taxon-name></italic> sp. nov., paratype ex site NP23-18, <abbrev xmlns:xlink="http://www.w3.org/1999/xlink" xlink:title="Museums Victoria" id="ABBRID0ED2AG" xlink:type="simple">NMV</abbrev> K16010; <bold>C.</bold><italic><tp:taxon-name><tp:taxon-name-part taxon-name-part-type="genus" reg="Dibologonus">D.</tp:taxon-name-part> <tp:taxon-name-part taxon-name-part-type="species" reg="minor">minor</tp:taxon-name-part></tp:taxon-name></italic> sp. nov., paratype ex site NP23-11, <abbrev xmlns:xlink="http://www.w3.org/1999/xlink" xlink:title="Museums Victoria" id="ABBRID0EU2AG" xlink:type="simple">NMV</abbrev> K16505; <bold>D.</bold><italic><tp:taxon-name><tp:taxon-name-part taxon-name-part-type="genus" reg="Dibologonus">D.</tp:taxon-name-part> <tp:taxon-name-part taxon-name-part-type="species" reg="oedipus">oedipus</tp:taxon-name-part></tp:taxon-name></italic> sp. nov., paratype ex site HS40-C-L2, <abbrev xmlns:xlink="http://www.w3.org/1999/xlink" xlink:title="Museums Victoria" id="ABBRID0EF3AG" xlink:type="simple">NMV</abbrev> K16526. Scale bars: 0.5 mm.</p></caption><graphic xmlns:xlink="http://www.w3.org/1999/xlink" xlink:href="zookeys-1262-303_article-176273__-g009.jpg" position="float" orientation="portrait" xlink:type="simple" id="oo_1489306.jpg"><uri content-type="original_file" xlink:type="simple">https://binary.pensoft.net/fig/1489306</uri></graphic></fig><fig id="F16" position="float" orientation="portrait"><object-id xmlns:xlink="http://www.w3.org/1999/xlink" content-type="doi" xlink:type="simple">10.3897/zookeys.1262.176273.figure16</object-id><object-id xmlns:xlink="http://www.w3.org/1999/xlink" content-type="arpha" xlink:type="simple">D6899B41-C5D2-535E-BB60-295B82E15A5D</object-id><label>Figure 16.</label><caption><p><bold>A.</bold> Localities for <italic><tp:taxon-name><tp:taxon-name-part taxon-name-part-type="genus" reg="Dibologonus">Dibologonus</tp:taxon-name-part> <tp:taxon-name-part taxon-name-part-type="species" reg="major">major</tp:taxon-name-part></tp:taxon-name></italic> sp. nov. (asterisks), <italic><tp:taxon-name><tp:taxon-name-part taxon-name-part-type="genus" reg="Dibologonus">D.</tp:taxon-name-part> <tp:taxon-name-part taxon-name-part-type="species" reg="minor">minor</tp:taxon-name-part></tp:taxon-name></italic> sp. nov. (open squares), <italic><tp:taxon-name><tp:taxon-name-part taxon-name-part-type="genus" reg="Dibologonus">D.</tp:taxon-name-part> <tp:taxon-name-part taxon-name-part-type="species" reg="oedipus">oedipus</tp:taxon-name-part></tp:taxon-name></italic> sp. nov. (circles) and <italic><tp:taxon-name><tp:taxon-name-part taxon-name-part-type="genus" reg="Dibologonus">D.</tp:taxon-name-part> <tp:taxon-name-part taxon-name-part-type="species" reg="sladei">sladei</tp:taxon-name-part></tp:taxon-name></italic> sp. nov. (diamonds). Inset shows localities for <italic><tp:taxon-name><tp:taxon-name-part taxon-name-part-type="genus" reg="Dibologonus">D.</tp:taxon-name-part> <tp:taxon-name-part taxon-name-part-type="species" reg="major">major</tp:taxon-name-part></tp:taxon-name></italic> sp. nov. and <italic><tp:taxon-name><tp:taxon-name-part taxon-name-part-type="genus" reg="Dibologonus">D.</tp:taxon-name-part> <tp:taxon-name-part taxon-name-part-type="species" reg="minor">minor</tp:taxon-name-part></tp:taxon-name></italic> sp. nov.; <bold>B.</bold> Localities for <italic><tp:taxon-name><tp:taxon-name-part taxon-name-part-type="genus" reg="Orthorhachis">Orthorhachis</tp:taxon-name-part> <tp:taxon-name-part taxon-name-part-type="species" reg="durabilis">durabilis</tp:taxon-name-part></tp:taxon-name></italic> Mesibov, 2008: previously recorded (circles) and new from this study (crosses).</p></caption><graphic xmlns:xlink="http://www.w3.org/1999/xlink" xlink:href="zookeys-1262-303_article-176273__-g016.jpg" position="float" orientation="portrait" xlink:type="simple" id="oo_1489313.jpg"><uri content-type="original_file" xlink:type="simple">https://binary.pensoft.net/fig/1489313</uri></graphic></fig><supplementary-material xmlns:xlink="http://www.w3.org/1999/xlink" id="S1" position="float" orientation="portrait" xlink:type="simple"><object-id content-type="arpha" xlink:type="simple">C7718307-BFE0-5C73-B2E3-5F113D64B95E</object-id><label>Supplementary material 1</label><caption><p>Specimen records for named <tp:taxon-name><tp:taxon-name-part taxon-name-part-type="family">Dalodesmidae</tp:taxon-name-part></tp:taxon-name> species from Hermon Slade Foundation project HSF23033</p></caption><statement content-type="dataType"><label>Data type</label><p>tsv</p></statement><statement content-type="notes"><label>Explanation note</label><p>The data table is a TSV in UTF-8 encoding and Darwin Core format. It contains 105 occurrence records for all new species of <tp:taxon-name><tp:taxon-name-part taxon-name-part-type="family">Dalodesmidae</tp:taxon-name-part></tp:taxon-name> described in the accompanying article and in <xref ref-type="bibr" rid="B10">Mesibov (2025</xref>; <ext-link xlink:href="10.54102/ajt.gxasl" ext-link-type="doi" xlink:type="simple">https://doi.org/10.54102/ajt.gxasl</ext-link>), plus 38 new locality records for already described <tp:taxon-name><tp:taxon-name-part taxon-name-part-type="family">Dalodesmidae</tp:taxon-name-part></tp:taxon-name>. The 47 Darwin Core fields are occurrenceID, type, basisOfRecord, datasetName, institutionCode, collectionCode, catalogNumber, kingdom, phylum, class, order, family, genus, specificEpithet, scientificName, taxonRank, identifiedBy, identifiedByID, dateIdentified, organismQuantity, organismQuantityType, organismRemarks, preparations, typeStatus, occurrenceStatus, establishmentMeans, eventID, continent, country, countryCode, stateProvince, locality, decimalLatitude, decimalLongitude, coordinateUncertaintyInMeters, geodeticDatum, coordinatePrecision, georeferenceSources, georeferencedBy, minimumElevationInMeters, maximumElevationInMeters, eventDate, recordedBy, recordedByID, locationRemarks, samplingProtocol and habitat.</p></statement><media xlink:href="zookeys-1262-303_article-176273__-s001.tsv" mimetype="text" mime-subtype="tab-separated-values" position="float" orientation="portrait" xlink:type="simple" id="oo_1489314.tsv"><uri content-type="original_file" xlink:type="simple">https://binary.pensoft.net/file/1489314</uri></media><permissions><license xlink:type="simple"><license-p>This dataset is made available under the Open Database License (http://opendatacommons.org/licenses/odbl/1.0/). The Open Database License (ODbL) is a license agreement intended to allow users to freely share, modify, and use this Dataset while maintaining this same freedom for others, provided that the original source and author(s) are credited.</license-p></license></permissions><attrib specific-use="authors">Robert Mesibov</attrib></supplementary-material></tp:treatment-sec><ref-list><ref id="B10"><mixed-citation xmlns:xlink="http://www.w3.org/1999/xlink" xlink:type="simple"><person-group><name name-style="western"><surname>Mesibov</surname><given-names>R</given-names></name></person-group> (<year>2025</year>) <article-title>A new species of <italic><tp:taxon-name><tp:taxon-name-part taxon-name-part-type="genus">Procophorella</tp:taxon-name-part></tp:taxon-name></italic> Mesibov, 2003 from Victoria, Australia (<tp:taxon-name><tp:taxon-name-part taxon-name-part-type="class">Diplopoda</tp:taxon-name-part></tp:taxon-name>, <tp:taxon-name><tp:taxon-name-part taxon-name-part-type="order">Polydesmida</tp:taxon-name-part></tp:taxon-name>, <tp:taxon-name><tp:taxon-name-part taxon-name-part-type="family">Dalodesmidae</tp:taxon-name-part></tp:taxon-name>) and a reclassification of <italic><tp:taxon-name><tp:taxon-name-part taxon-name-part-type="genus">Procophorella</tp:taxon-name-part></tp:taxon-name></italic>, <italic><tp:taxon-name><tp:taxon-name-part taxon-name-part-type="genus">Noteremus</tp:taxon-name-part></tp:taxon-name></italic> Mesibov, 2009 and <italic><tp:taxon-name><tp:taxon-name-part taxon-name-part-type="genus">Paredrodesmus</tp:taxon-name-part></tp:taxon-name></italic> Mesibov, 2003.</article-title><source>Australian Journal of Taxonomy</source><volume>98</volume>: <fpage>1</fpage>–<lpage>7</lpage>. <ext-link xlink:href="10.54102/ajt.gxasl" ext-link-type="doi" xlink:type="simple">https://doi.org/10.54102/ajt.gxasl</ext-link></mixed-citation></ref><ref id="B12"><mixed-citation xmlns:xlink="http://www.w3.org/1999/xlink" xlink:type="simple"><person-group><name name-style="western"><surname>Shear</surname><given-names>WA</given-names></name><name name-style="western"><surname>Nosler</surname><given-names>P</given-names></name><name name-style="western"><surname>Marek</surname><given-names>PE</given-names></name></person-group> (<year>2022</year>) <article-title>The millipede family <tp:taxon-name><tp:taxon-name-part taxon-name-part-type="family">Striariidae</tp:taxon-name-part></tp:taxon-name> Bollman, 1893. IV. <italic><tp:taxon-name><tp:taxon-name-part taxon-name-part-type="genus">Amplaria</tp:taxon-name-part> <tp:taxon-name-part taxon-name-part-type="species">oedipus</tp:taxon-name-part></tp:taxon-name></italic>, sp. nov., with a secondary sexual modification of males unique among millipedes (<tp:taxon-name><tp:taxon-name-part taxon-name-part-type="class">Diplopoda</tp:taxon-name-part></tp:taxon-name>, <tp:taxon-name><tp:taxon-name-part taxon-name-part-type="order">Chordeumatida</tp:taxon-name-part></tp:taxon-name>, <tp:taxon-name><tp:taxon-name-part taxon-name-part-type="superfamily">Striarioidea</tp:taxon-name-part></tp:taxon-name>).</article-title><source>Zootaxa</source><volume>5099</volume>(<issue>1</issue>): <fpage>137</fpage>–<lpage>145</lpage>. <ext-link xlink:href="10.11646/zootaxa.5099.1.7" ext-link-type="doi" xlink:type="simple">https://doi.org/10.11646/zootaxa.5099.1.7</ext-link></mixed-citation></ref></ref-list></tp:taxon-treatment>
