# Supplementary material for: ﻿Dalodesmid millipedes from alpine and subalpine habitats in New South Wales and Victoria, Australia (Diplopoda, Polydesmida, Dalodesmidae)
Source: Zookeys. 2025 Dec 10;1262:303–33. doi: 10.3897/zookeys.1262.176273 (PMC12712618; doi:10.3897/zookeys.1262.176273)
Supplement: XML Treatment for Polydactylogonus sanctogwinear [file zookeys.1262.176273-treatment15.xml]

<!DOCTYPE tp:taxon-treatment
  PUBLIC "-//TaxonX//DTD Taxonomic Treatment Publishing DTD v0 20100105//EN" "tax-treatment-NSO.dtd">
<tp:taxon-treatment xmlns:tp="http://www.plazi.org/taxpub"><tp:treatment-meta><kwd-group><label>Taxon classification</label><kwd>
                <named-content content-type="kingdom">Animalia</named-content>
              </kwd><kwd>
                <named-content content-type="order">Polydesmida</named-content>
              </kwd><kwd>
                <named-content content-type="family">Dalodesmidae</named-content>
              </kwd></kwd-group><mixed-citation publication-type="journal"><person-group><name><surname>Mesibov</surname><given-names>Robert</given-names></name></person-group><article-title>﻿Dalodesmid millipedes from alpine and subalpine habitats in New South Wales and Victoria, Australia (<tp:taxon-name><tp:taxon-name-part taxon-name-part-type="class">Diplopoda</tp:taxon-name-part></tp:taxon-name>, <tp:taxon-name><tp:taxon-name-part taxon-name-part-type="order">Polydesmida</tp:taxon-name-part></tp:taxon-name>, <tp:taxon-name><tp:taxon-name-part taxon-name-part-type="family">Dalodesmidae</tp:taxon-name-part></tp:taxon-name>)</article-title><source>Zookeys</source><day>10</day><month>12</month><year>2025</year><volume>1262</volume><fpage>303</fpage><lpage>333</lpage><pub-id pub-id-type="doi">10.3897/zookeys.1262.176273</pub-id></mixed-citation></tp:treatment-meta><tp:nomenclature><label>﻿</label><tp:taxon-name><object-id xmlns:xlink="http://www.w3.org/1999/xlink" content-type="arpha" xlink:type="simple">E28D6FCB-8084-52B4-B0F7-C0D2DF01ECF2</object-id>
              <tp:taxon-name-part taxon-name-part-type="genus" reg="Polydactylogonus">Polydactylogonus</tp:taxon-name-part>
              <tp:taxon-name-part taxon-name-part-type="species" reg="sanctogwinear">sanctogwinear</tp:taxon-name-part>
              <object-id xmlns:xlink="http://www.w3.org/1999/xlink" content-type="zoobank" xlink:type="simple">https://zoobank.org/88234924-B8F3-439D-923A-B3405249B427</object-id>
            </tp:taxon-name><tp:taxon-status xmlns:xlink="http://www.w3.org/1999/xlink" xlink:type="simple">sp. nov.</tp:taxon-status><xref ref-type="fig" rid="F14">Figs 14</xref><xref ref-type="fig" rid="F15">, 15B</xref></tp:nomenclature><tp:treatment-sec sec-type="type material" id="SECID0EZIAI"><title>Type material.</title><p><bold><italic>Holotype</italic>.</bold> Male, Baw Baw National Park (Vic), 0.26 km NNW of Mt St Gwinear carpark, site NP23-13, <named-content xmlns:xlink="http://www.w3.org/1999/xlink" content-type="dwc:verbatimCoordinates" xlink:type="simple"><named-content content-type="geo-json" specific-use="{&#34;type&#34;:&#34;Point&#34;,&#34;coordinates&#34;:[146.330600,-37.838800]}" id="NCID0EHJAI" xlink:type="simple">-37.8388, 146.3306</named-content></named-content> ± 25 m, 1325 m, coll. Nicholas Porch, 2023-03-15, 2 m<sup>2</sup> litter sample from snow gum woodland, <abbrev xmlns:xlink="http://www.w3.org/1999/xlink" xlink:title="Museums Victoria" id="ABBRID0EOJAI" xlink:type="simple">NMV</abbrev> K16527. <bold><italic>Paratypes</italic>.</bold> 7M, details as for holotype, <abbrev xmlns:xlink="http://www.w3.org/1999/xlink" xlink:title="Museums Victoria" id="ABBRID0EWJAI" xlink:type="simple">NMV</abbrev> K16531; 1M in 95% EtOH, details as for holotype, <abbrev xmlns:xlink="http://www.w3.org/1999/xlink" xlink:title="Museums Victoria" id="ABBRID0E1JAI" xlink:type="simple">NMV</abbrev> K16528; 1M, same details but 0.14 km N by W of Mt St Gwinear carpark, site NP23-14, <named-content xmlns:xlink="http://www.w3.org/1999/xlink" content-type="dwc:verbatimCoordinates" xlink:type="simple"><named-content content-type="geo-json" specific-use="{&#34;type&#34;:&#34;Point&#34;,&#34;coordinates&#34;:[146.331500,-37.839600]}" id="NCID0EBKAI" xlink:type="simple">-37.8396, 146.3315</named-content></named-content> ± 25 m, 1315 m, <abbrev xmlns:xlink="http://www.w3.org/1999/xlink" xlink:title="Museums Victoria" id="ABBRID0EGKAI" xlink:type="simple">NMV</abbrev> K16529; 4M, same details but 0.11 km W by N of Mt St Gwinear carpark, site NP23-15, <named-content xmlns:xlink="http://www.w3.org/1999/xlink" content-type="dwc:verbatimCoordinates" xlink:type="simple"><named-content content-type="geo-json" specific-use="{&#34;type&#34;:&#34;Point&#34;,&#34;coordinates&#34;:[146.330700,-37.840700]}" id="NCID0ENKAI" xlink:type="simple">-37.8407, 146.3307</named-content></named-content> ± 25 m, 1305 m, <abbrev xmlns:xlink="http://www.w3.org/1999/xlink" xlink:title="Museums Victoria" id="ABBRID0ESKAI" xlink:type="simple">NMV</abbrev> K16530.</p></tp:treatment-sec><tp:treatment-sec sec-type="material" id="SECID0EWKAI"><title>Additional material.</title><p>None.</p></tp:treatment-sec><tp:treatment-sec sec-type="description" id="SECID0E2KAI"><title>Description.</title><p>Small dalodesmids ca 7 mm long with body plan head + 19 rings (including telson). Male colour in alcohol almost uniformly pale white, with reddish speckling at paranotal margins on some specimens. Head with vertex sparsely setose, frons and clypeus setose; vertigial sulcus reaching ca 1/2 way to level of line between top of antennal sockets. Sockets separated by ca 1.5× socket diameter. Antenna strongly clavate, reaching tergite 3 when manipulated. Relative antennomere lengths (6,3,2) &gt; (4,5), 6 widest. Relative tergite widths 6 &gt; 5 &gt; 2 &gt; 4 &gt; 3 &gt; collum; rings 7–16 subequal in width, 17 and 18 narrower. Collum much narrower than head, half-moon-shaped in dorsal view, corner rounded. Paranotal margin on ring 2 much lower than ring 3 margin; no pit ventrally under ring 2 paranotum. Midbody paranotal margin level, at ca 2/3 ring height; paranotum with anterior corner rounded, lateral margin gently convex with setae at three marginal notches, notches more obvious on posterior rings; posterior margin more or less straight; posterior corners not projecting. Midbody metatergite ca 0.6 mm wide, ca 1.2× prozonite width. Waist pronounced; prozonite posteriorly with small, tab-like elements clearly marking suture line; metatergites with three transverse rows of low bumps, the anterior bumps smallest, each bump bearing a single seta posteriorly; posterior margin of metatergite with 4<sup>th</sup> transverse row of setae. Limbus composed of flat elements with minute, irregular, pointed branches (Fig. <xref ref-type="fig" rid="F14">14B</xref>). Pore formula normal; ozopore small, round, opening dorsally at posterolateral corner of paranotum. Epiproct extending a little beyond anal valves, conical, apex truncate. Spinnerets in square array, not in depression on epiproct. Hypoproct subtrapezoidal. Sternites slightly wider than long, transverse impression deeper than longitudinal impression. Spiracles small, round, very slightly raised above pleurite surface. Relative podomere lengths of midbody leg: tarsus &gt;&gt; femur &gt;&gt; prefemur &gt; (postfemur, tibia); tarsus straight. Anterior legs somewhat swollen, prefemur and femur arched dorsally. Numerous sphaerotrichomes (Fig. <xref ref-type="fig" rid="F14">14C</xref>) on anterior leg tarsus, tibia; a few sphaerotrichomes on postfemur; sphaerotrichomes with flattened globular base, shaft straight, tapering, strongly declined. Brush setae dense on prefemur, femur tapering to blunt points, tips slightly curving. Gonopore opening distomedially on leg 2 coxa. Aperture ca 1/2 ring 7 prozonite width, anterior margin nearly straight, rim projecting laterally and posteriorly. Retracted gonopod telopodites reaching just past leg 6. Ring 6 sternite excavate with short setal brushes above leg bases supporting retracted telopodites.</p><fig id="F14" position="float" orientation="portrait"><object-id xmlns:xlink="http://www.w3.org/1999/xlink" content-type="doi" xlink:type="simple">10.3897/zookeys.1262.176273.figure14</object-id><object-id xmlns:xlink="http://www.w3.org/1999/xlink" content-type="arpha" xlink:type="simple">42AD8A2F-DFF2-51AE-8605-715237AE65A4</object-id><label>Figure 14.</label><caption><p><italic><tp:taxon-name><tp:taxon-name-part taxon-name-part-type="genus" reg="Prodactylogonus">Prodactylogonus</tp:taxon-name-part> <tp:taxon-name-part taxon-name-part-type="species" reg="sanctogwinear">sanctogwinear</tp:taxon-name-part></tp:taxon-name></italic> gen. nov. et sp. nov.; paratype males ex site NP23-13, <abbrev xmlns:xlink="http://www.w3.org/1999/xlink" xlink:title="Museums Victoria" id="ABBRID0E5LAI" xlink:type="simple">NMV</abbrev> K16531. <bold>A.</bold> Posterodistal view of gonopod telopodite tips in situ; <bold>B.</bold> Limbus on midbody ring; <bold>C.</bold> Sphaerotrichomes on leg 5 tarsus; <bold>D.</bold> Outline sketch anteromedial (left) and posterior (right) views of left gonopod telopodite; dotted line marks course of prostatic groove. Abbreviations: am = anteromedial branch, al = anterolateral branch, l = lateral branch, pl = posterolateral branch, s = solenomere.</p></caption><graphic xmlns:xlink="http://www.w3.org/1999/xlink" xlink:href="zookeys-1262-303_article-176273__-g014.jpg" position="float" orientation="portrait" xlink:type="simple" id="oo_1489311.jpg"><uri content-type="original_file" xlink:type="simple">https://binary.pensoft.net/fig/1489311</uri></graphic></fig><p>Telopodites (Fig. <xref ref-type="fig" rid="F14">14A, D</xref>) erect, closely appressed, with a few basal setae posterolaterally. Telopodite divided at ca 2/3 height into fan-like cluster of 5 branches. Anteromedial branch short, spine-like. Anterolateral branch flat, long-triangular, directed slightly medially. Lateral branch cylindrical at base, expanding and flattening into fork-like group of 3 terminal processes tapering to points, the central process longest. Posterolateral branch flattened, with truncate tip bent towards solenomere. Posteromedial solenomere flattened, tapering abruptly and strongly near tip, the tip curving posteriorly, then distomedially. Prostatic groove running on medial surface of telopodite, following curve of solenomere to opening at apex.</p></tp:treatment-sec><tp:treatment-sec sec-type="Name" id="SECID0EVMAI"><title>Name.</title><p>Noun in apposition, for Mt St Gwinear.</p></tp:treatment-sec><tp:treatment-sec sec-type="distribution" id="SECID0E1MAI"><title>Distribution.</title><p>So far known only from subalpine woodland from 1305 to 1325 m in a small area ca 2 km southeast of the summit of Mt St Gwinear, near Mt Baw Baw in the Victorian mountains (Fig. <xref ref-type="fig" rid="F16">16A</xref>).</p></tp:treatment-sec><tp:treatment-sec sec-type="remarks" id="SECID0EENAI"><title>Remarks.</title><p>No female specimens have been confidently assigned to this species.</p></tp:treatment-sec><tp:treatment-sec><!--Section generated to contain objects referenced in tp:taxon-treatment.--><fig id="F15" position="float" orientation="portrait"><object-id xmlns:xlink="http://www.w3.org/1999/xlink" content-type="doi" xlink:type="simple">10.3897/zookeys.1262.176273.figure15</object-id><object-id xmlns:xlink="http://www.w3.org/1999/xlink" content-type="arpha" xlink:type="simple">37750C85-B89F-5500-B2E0-49846B3F094C</object-id><label>Figure 15.</label><caption><p><bold>A.</bold> Localities for <italic><tp:taxon-name><tp:taxon-name-part taxon-name-part-type="genus" reg="Araneopedis">Araneopedis</tp:taxon-name-part> <tp:taxon-name-part taxon-name-part-type="species" reg="bogong">bogong</tp:taxon-name-part></tp:taxon-name></italic> sp. nov. (filled diamonds), <italic><tp:taxon-name><tp:taxon-name-part taxon-name-part-type="genus" reg="Araneopedis">A.</tp:taxon-name-part> <tp:taxon-name-part taxon-name-part-type="species" reg="buffalo">buffalo</tp:taxon-name-part></tp:taxon-name></italic> sp. nov. (filled circles), <italic><tp:taxon-name><tp:taxon-name-part taxon-name-part-type="genus" reg="Araneopedis">A.</tp:taxon-name-part> <tp:taxon-name-part taxon-name-part-type="species" reg="dargo">dargo</tp:taxon-name-part></tp:taxon-name></italic> sp. nov. (open circle), <italic><tp:taxon-name><tp:taxon-name-part taxon-name-part-type="genus" reg="Araneopedis">A.</tp:taxon-name-part> <tp:taxon-name-part taxon-name-part-type="species" reg="gibbae">gibbae</tp:taxon-name-part></tp:taxon-name></italic> sp. nov. (filled square), <italic><tp:taxon-name><tp:taxon-name-part taxon-name-part-type="genus" reg="Araneopedis">A.</tp:taxon-name-part> <tp:taxon-name-part taxon-name-part-type="species" reg="porchi">porchi</tp:taxon-name-part></tp:taxon-name></italic> sp. nov. (open diamonds) and <italic><tp:taxon-name><tp:taxon-name-part taxon-name-part-type="genus" reg="Lissodesmus">Lissodesmus</tp:taxon-name-part> <tp:taxon-name-part taxon-name-part-type="species" reg="milledgei">milledgei</tp:taxon-name-part></tp:taxon-name></italic> Mesibov, 2006: previously recorded (crosses) and new from this study (star); <bold>B.</bold> Localities for <italic><tp:taxon-name><tp:taxon-name-part taxon-name-part-type="genus" reg="Polydactylogonus">Polydactylogonus</tp:taxon-name-part> <tp:taxon-name-part taxon-name-part-type="species" reg="sanctogwinear">sanctogwinear</tp:taxon-name-part></tp:taxon-name></italic> sp. nov. (cross) <italic><tp:taxon-name><tp:taxon-name-part taxon-name-part-type="genus" reg="Cernethia">Cernethia</tp:taxon-name-part> <tp:taxon-name-part taxon-name-part-type="species" reg="dysmica">dysmica</tp:taxon-name-part></tp:taxon-name></italic> sp. nov. (diamonds) and <italic><tp:taxon-name><tp:taxon-name-part taxon-name-part-type="genus" reg="Cernethia">C.</tp:taxon-name-part> <tp:taxon-name-part taxon-name-part-type="species" reg="inopinata">inopinata</tp:taxon-name-part></tp:taxon-name></italic> Mesibov, 2015: previously recorded (open circles) and new from this study (filled circles).</p></caption><graphic xmlns:xlink="http://www.w3.org/1999/xlink" xlink:href="zookeys-1262-303_article-176273__-g015.jpg" position="float" orientation="portrait" xlink:type="simple" id="oo_1489312.jpg"><uri content-type="original_file" xlink:type="simple">https://binary.pensoft.net/fig/1489312</uri></graphic></fig><fig id="F16" position="float" orientation="portrait"><object-id xmlns:xlink="http://www.w3.org/1999/xlink" content-type="doi" xlink:type="simple">10.3897/zookeys.1262.176273.figure16</object-id><object-id xmlns:xlink="http://www.w3.org/1999/xlink" content-type="arpha" xlink:type="simple">D6899B41-C5D2-535E-BB60-295B82E15A5D</object-id><label>Figure 16.</label><caption><p><bold>A.</bold> Localities for <italic><tp:taxon-name><tp:taxon-name-part taxon-name-part-type="genus" reg="Dibologonus">Dibologonus</tp:taxon-name-part> <tp:taxon-name-part taxon-name-part-type="species" reg="major">major</tp:taxon-name-part></tp:taxon-name></italic> sp. nov. (asterisks), <italic><tp:taxon-name><tp:taxon-name-part taxon-name-part-type="genus" reg="Dibologonus">D.</tp:taxon-name-part> <tp:taxon-name-part taxon-name-part-type="species" reg="minor">minor</tp:taxon-name-part></tp:taxon-name></italic> sp. nov. (open squares), <italic><tp:taxon-name><tp:taxon-name-part taxon-name-part-type="genus" reg="Dibologonus">D.</tp:taxon-name-part> <tp:taxon-name-part taxon-name-part-type="species" reg="oedipus">oedipus</tp:taxon-name-part></tp:taxon-name></italic> sp. nov. (circles) and <italic><tp:taxon-name><tp:taxon-name-part taxon-name-part-type="genus" reg="Dibologonus">D.</tp:taxon-name-part> <tp:taxon-name-part taxon-name-part-type="species" reg="sladei">sladei</tp:taxon-name-part></tp:taxon-name></italic> sp. nov. (diamonds). Inset shows localities for <italic><tp:taxon-name><tp:taxon-name-part taxon-name-part-type="genus" reg="Dibologonus">D.</tp:taxon-name-part> <tp:taxon-name-part taxon-name-part-type="species" reg="major">major</tp:taxon-name-part></tp:taxon-name></italic> sp. nov. and <italic><tp:taxon-name><tp:taxon-name-part taxon-name-part-type="genus" reg="Dibologonus">D.</tp:taxon-name-part> <tp:taxon-name-part taxon-name-part-type="species" reg="minor">minor</tp:taxon-name-part></tp:taxon-name></italic> sp. nov.; <bold>B.</bold> Localities for <italic><tp:taxon-name><tp:taxon-name-part taxon-name-part-type="genus" reg="Orthorhachis">Orthorhachis</tp:taxon-name-part> <tp:taxon-name-part taxon-name-part-type="species" reg="durabilis">durabilis</tp:taxon-name-part></tp:taxon-name></italic> Mesibov, 2008: previously recorded (circles) and new from this study (crosses).</p></caption><graphic xmlns:xlink="http://www.w3.org/1999/xlink" xlink:href="zookeys-1262-303_article-176273__-g016.jpg" position="float" orientation="portrait" xlink:type="simple" id="oo_1489313.jpg"><uri content-type="original_file" xlink:type="simple">https://binary.pensoft.net/fig/1489313</uri></graphic></fig></tp:treatment-sec></tp:taxon-treatment>
