# Supplementary material for: ﻿Dalodesmid millipedes from alpine and subalpine habitats in New South Wales and Victoria, Australia (Diplopoda, Polydesmida, Dalodesmidae)
Source: Zookeys. 2025 Dec 10;1262:303–33. doi: 10.3897/zookeys.1262.176273 (PMC12712618; doi:10.3897/zookeys.1262.176273)
Supplement: XML Treatment for Cernethia inopinata [file zookeys.1262.176273-treatment16.xml]

<!DOCTYPE tp:taxon-treatment
  PUBLIC "-//TaxonX//DTD Taxonomic Treatment Publishing DTD v0 20100105//EN" "tax-treatment-NSO.dtd">
<tp:taxon-treatment xmlns:tp="http://www.plazi.org/taxpub"><tp:treatment-meta><kwd-group><label>Taxon classification</label><kwd>
                <named-content content-type="kingdom">Animalia</named-content>
              </kwd><kwd>
                <named-content content-type="order">Polydesmida</named-content>
              </kwd><kwd>
                <named-content content-type="family">Dalodesmidae</named-content>
              </kwd></kwd-group><mixed-citation publication-type="journal"><person-group><name><surname>Mesibov</surname><given-names>Robert</given-names></name></person-group><article-title>﻿Dalodesmid millipedes from alpine and subalpine habitats in New South Wales and Victoria, Australia (<tp:taxon-name><tp:taxon-name-part taxon-name-part-type="class">Diplopoda</tp:taxon-name-part></tp:taxon-name>, <tp:taxon-name><tp:taxon-name-part taxon-name-part-type="order">Polydesmida</tp:taxon-name-part></tp:taxon-name>, <tp:taxon-name><tp:taxon-name-part taxon-name-part-type="family">Dalodesmidae</tp:taxon-name-part></tp:taxon-name>)</article-title><source>Zookeys</source><day>10</day><month>12</month><year>2025</year><volume>1262</volume><fpage>303</fpage><lpage>333</lpage><pub-id pub-id-type="doi">10.3897/zookeys.1262.176273</pub-id></mixed-citation></tp:treatment-meta><tp:nomenclature><label>﻿</label><tp:taxon-name><object-id xmlns:xlink="http://www.w3.org/1999/xlink" content-type="arpha" xlink:type="simple">3EEBC1C2-0E41-52BA-9502-89CA8F068884</object-id>
              <tp:taxon-name-part taxon-name-part-type="genus" reg="Cernethia">Cernethia</tp:taxon-name-part>
              <tp:taxon-name-part taxon-name-part-type="species" reg="inopinata">inopinata</tp:taxon-name-part>
            </tp:taxon-name><tp:taxon-authority>Mesibov, 2015</tp:taxon-authority></tp:nomenclature><tp:treatment-sec sec-type="material" id="SECID0EROAI"><title>Material examined.</title><p>3M, 3F, 45J from three sites in Namadgi National Park (<abbrev xmlns:xlink="http://www.w3.org/1999/xlink" xlink:title="Australian Capital Territory" id="ABBRID0EXOAI" xlink:type="simple">ACT</abbrev>); 24M, 44F, 15J from a single site in the Dinner Plain area (<abbrev xmlns:xlink="http://www.w3.org/1999/xlink" xlink:title="Victoria" id="ABBRID0E2OAI" xlink:type="simple">VIC</abbrev>) (Fig. <xref ref-type="fig" rid="F15">15B</xref>). See Suppl. material <xref ref-type="supplementary-material" rid="S1">1</xref> for details.</p><fig id="F15" position="float" orientation="portrait"><object-id xmlns:xlink="http://www.w3.org/1999/xlink" content-type="doi" xlink:type="simple">10.3897/zookeys.1262.176273.figure15</object-id><object-id xmlns:xlink="http://www.w3.org/1999/xlink" content-type="arpha" xlink:type="simple">37750C85-B89F-5500-B2E0-49846B3F094C</object-id><label>Figure 15.</label><caption><p><bold>A.</bold> Localities for <italic><tp:taxon-name><tp:taxon-name-part taxon-name-part-type="genus" reg="Araneopedis">Araneopedis</tp:taxon-name-part> <tp:taxon-name-part taxon-name-part-type="species" reg="bogong">bogong</tp:taxon-name-part></tp:taxon-name></italic> sp. nov. (filled diamonds), <italic><tp:taxon-name><tp:taxon-name-part taxon-name-part-type="genus" reg="Araneopedis">A.</tp:taxon-name-part> <tp:taxon-name-part taxon-name-part-type="species" reg="buffalo">buffalo</tp:taxon-name-part></tp:taxon-name></italic> sp. nov. (filled circles), <italic><tp:taxon-name><tp:taxon-name-part taxon-name-part-type="genus" reg="Araneopedis">A.</tp:taxon-name-part> <tp:taxon-name-part taxon-name-part-type="species" reg="dargo">dargo</tp:taxon-name-part></tp:taxon-name></italic> sp. nov. (open circle), <italic><tp:taxon-name><tp:taxon-name-part taxon-name-part-type="genus" reg="Araneopedis">A.</tp:taxon-name-part> <tp:taxon-name-part taxon-name-part-type="species" reg="gibbae">gibbae</tp:taxon-name-part></tp:taxon-name></italic> sp. nov. (filled square), <italic><tp:taxon-name><tp:taxon-name-part taxon-name-part-type="genus" reg="Araneopedis">A.</tp:taxon-name-part> <tp:taxon-name-part taxon-name-part-type="species" reg="porchi">porchi</tp:taxon-name-part></tp:taxon-name></italic> sp. nov. (open diamonds) and <italic><tp:taxon-name><tp:taxon-name-part taxon-name-part-type="genus" reg="Lissodesmus">Lissodesmus</tp:taxon-name-part> <tp:taxon-name-part taxon-name-part-type="species" reg="milledgei">milledgei</tp:taxon-name-part></tp:taxon-name></italic> Mesibov, 2006: previously recorded (crosses) and new from this study (star); <bold>B.</bold> Localities for <italic><tp:taxon-name><tp:taxon-name-part taxon-name-part-type="genus" reg="Polydactylogonus">Polydactylogonus</tp:taxon-name-part> <tp:taxon-name-part taxon-name-part-type="species" reg="sanctogwinear">sanctogwinear</tp:taxon-name-part></tp:taxon-name></italic> sp. nov. (cross) <italic><tp:taxon-name><tp:taxon-name-part taxon-name-part-type="genus" reg="Cernethia">Cernethia</tp:taxon-name-part> <tp:taxon-name-part taxon-name-part-type="species" reg="dysmica">dysmica</tp:taxon-name-part></tp:taxon-name></italic> sp. nov. (diamonds) and <italic><tp:taxon-name><tp:taxon-name-part taxon-name-part-type="genus" reg="Cernethia">C.</tp:taxon-name-part> <tp:taxon-name-part taxon-name-part-type="species" reg="inopinata">inopinata</tp:taxon-name-part></tp:taxon-name></italic> Mesibov, 2015: previously recorded (open circles) and new from this study (filled circles).</p></caption><graphic xmlns:xlink="http://www.w3.org/1999/xlink" xlink:href="zookeys-1262-303_article-176273__-g015.jpg" position="float" orientation="portrait" xlink:type="simple" id="oo_1489312.jpg"><uri content-type="original_file" xlink:type="simple">https://binary.pensoft.net/fig/1489312</uri></graphic></fig></tp:treatment-sec><tp:treatment-sec sec-type="remarks" id="SECID0E2SAI"><title>Remarks.</title><p>The type and previously known localities for <italic><tp:taxon-name><tp:taxon-name-part taxon-name-part-type="genus" reg="Cernethia">C.</tp:taxon-name-part> <tp:taxon-name-part taxon-name-part-type="species" reg="inopinata">inopinata</tp:taxon-name-part></tp:taxon-name></italic> (open circles in Fig. <xref ref-type="fig" rid="F15">15B</xref>) are in a cluster near Brown Mountain in eastern <abbrev xmlns:xlink="http://www.w3.org/1999/xlink" xlink:title="New South Wales" id="ABBRID0EQTAI" xlink:type="simple">NSW</abbrev>. The new Namadgi National Park locality is ca 135 km to the northwest, but the new Dinner Plain locality in Victoria is more than 200 km southwest from the other localities. The Victorian records are also strange in that 83 <italic><tp:taxon-name><tp:taxon-name-part taxon-name-part-type="genus" reg="Cernethia">C.</tp:taxon-name-part> <tp:taxon-name-part taxon-name-part-type="species" reg="inopinata">inopinata</tp:taxon-name-part></tp:taxon-name></italic> specimens were collected in litter and pitfall samples at only one of the three HS08 sites (L/P3). At the other two HS08 sites, ca 250 m to the west, other millipede species were collected but not <italic><tp:taxon-name><tp:taxon-name-part taxon-name-part-type="genus" reg="Cernethia">C.</tp:taxon-name-part> <tp:taxon-name-part taxon-name-part-type="species" reg="inopinata">inopinata</tp:taxon-name-part></tp:taxon-name></italic>.</p><p>A likely explanation for these results is that <italic><tp:taxon-name><tp:taxon-name-part taxon-name-part-type="genus" reg="Cernethia">C.</tp:taxon-name-part> <tp:taxon-name-part taxon-name-part-type="species" reg="inopinata">inopinata</tp:taxon-name-part></tp:taxon-name></italic> has been accidentally introduced in the Dinner Plain area. Site HS08-O-L/P3 is close to a <tp:taxon-name><tp:taxon-name-part taxon-name-part-type="genus" reg="Dibologonus"/><tp:taxon-name-part taxon-name-part-type="species" reg="major">major</tp:taxon-name-part></tp:taxon-name> tourist road (Great Alpine Road) and is ca 1 km west of Dinner Plain village, which has a cluster of holiday houses and a small hotel. It would be interesting to sample the Dinner Plain area in future to define the range limits of the local <italic><tp:taxon-name><tp:taxon-name-part taxon-name-part-type="genus" reg="Cernethia">C.</tp:taxon-name-part> <tp:taxon-name-part taxon-name-part-type="species" reg="inopinata">inopinata</tp:taxon-name-part></tp:taxon-name></italic> population and monitor any range expansion.</p><p>If <italic><tp:taxon-name><tp:taxon-name-part taxon-name-part-type="genus" reg="Cernethia">C.</tp:taxon-name-part> <tp:taxon-name-part taxon-name-part-type="species" reg="inopinata">inopinata</tp:taxon-name-part></tp:taxon-name></italic> was introduced via the Great Alpine Road, it may also have been introduced at the type and nearby localities, which are close to the Snowy Mountains Highway, and at the Namadgi National Park site, which is close to the Mt Franklin Road. The original range of this species is thus uncertain.</p></tp:treatment-sec><tp:treatment-sec><!--Section generated to contain objects referenced in tp:taxon-treatment.--><supplementary-material xmlns:xlink="http://www.w3.org/1999/xlink" id="S1" position="float" orientation="portrait" xlink:type="simple"><object-id content-type="arpha" xlink:type="simple">C7718307-BFE0-5C73-B2E3-5F113D64B95E</object-id><label>Supplementary material 1</label><caption><p>Specimen records for named <tp:taxon-name><tp:taxon-name-part taxon-name-part-type="family">Dalodesmidae</tp:taxon-name-part></tp:taxon-name> species from Hermon Slade Foundation project HSF23033</p></caption><statement content-type="dataType"><label>Data type</label><p>tsv</p></statement><statement content-type="notes"><label>Explanation note</label><p>The data table is a TSV in UTF-8 encoding and Darwin Core format. It contains 105 occurrence records for all new species of <tp:taxon-name><tp:taxon-name-part taxon-name-part-type="family">Dalodesmidae</tp:taxon-name-part></tp:taxon-name> described in the accompanying article and in <xref ref-type="bibr" rid="B10">Mesibov (2025</xref>; <ext-link xlink:href="10.54102/ajt.gxasl" ext-link-type="doi" xlink:type="simple">https://doi.org/10.54102/ajt.gxasl</ext-link>), plus 38 new locality records for already described <tp:taxon-name><tp:taxon-name-part taxon-name-part-type="family">Dalodesmidae</tp:taxon-name-part></tp:taxon-name>. The 47 Darwin Core fields are occurrenceID, type, basisOfRecord, datasetName, institutionCode, collectionCode, catalogNumber, kingdom, phylum, class, order, family, genus, specificEpithet, scientificName, taxonRank, identifiedBy, identifiedByID, dateIdentified, organismQuantity, organismQuantityType, organismRemarks, preparations, typeStatus, occurrenceStatus, establishmentMeans, eventID, continent, country, countryCode, stateProvince, locality, decimalLatitude, decimalLongitude, coordinateUncertaintyInMeters, geodeticDatum, coordinatePrecision, georeferenceSources, georeferencedBy, minimumElevationInMeters, maximumElevationInMeters, eventDate, recordedBy, recordedByID, locationRemarks, samplingProtocol and habitat.</p></statement><media xlink:href="zookeys-1262-303_article-176273__-s001.tsv" mimetype="text" mime-subtype="tab-separated-values" position="float" orientation="portrait" xlink:type="simple" id="oo_1489314.tsv"><uri content-type="original_file" xlink:type="simple">https://binary.pensoft.net/file/1489314</uri></media><permissions><license xlink:type="simple"><license-p>This dataset is made available under the Open Database License (http://opendatacommons.org/licenses/odbl/1.0/). The Open Database License (ODbL) is a license agreement intended to allow users to freely share, modify, and use this Dataset while maintaining this same freedom for others, provided that the original source and author(s) are credited.</license-p></license></permissions><attrib specific-use="authors">Robert Mesibov</attrib></supplementary-material></tp:treatment-sec><ref-list><ref id="B10"><mixed-citation xmlns:xlink="http://www.w3.org/1999/xlink" xlink:type="simple"><person-group><name name-style="western"><surname>Mesibov</surname><given-names>R</given-names></name></person-group> (<year>2025</year>) <article-title>A new species of <italic><tp:taxon-name><tp:taxon-name-part taxon-name-part-type="genus">Procophorella</tp:taxon-name-part></tp:taxon-name></italic> Mesibov, 2003 from Victoria, Australia (<tp:taxon-name><tp:taxon-name-part taxon-name-part-type="class">Diplopoda</tp:taxon-name-part></tp:taxon-name>, <tp:taxon-name><tp:taxon-name-part taxon-name-part-type="order">Polydesmida</tp:taxon-name-part></tp:taxon-name>, <tp:taxon-name><tp:taxon-name-part taxon-name-part-type="family">Dalodesmidae</tp:taxon-name-part></tp:taxon-name>) and a reclassification of <italic><tp:taxon-name><tp:taxon-name-part taxon-name-part-type="genus">Procophorella</tp:taxon-name-part></tp:taxon-name></italic>, <italic><tp:taxon-name><tp:taxon-name-part taxon-name-part-type="genus">Noteremus</tp:taxon-name-part></tp:taxon-name></italic> Mesibov, 2009 and <italic><tp:taxon-name><tp:taxon-name-part taxon-name-part-type="genus">Paredrodesmus</tp:taxon-name-part></tp:taxon-name></italic> Mesibov, 2003.</article-title><source>Australian Journal of Taxonomy</source><volume>98</volume>: <fpage>1</fpage>–<lpage>7</lpage>. <ext-link xlink:href="10.54102/ajt.gxasl" ext-link-type="doi" xlink:type="simple">https://doi.org/10.54102/ajt.gxasl</ext-link></mixed-citation></ref></ref-list></tp:taxon-treatment>
