# Supplementary material for: ﻿Dalodesmid millipedes from alpine and subalpine habitats in New South Wales and Victoria, Australia (Diplopoda, Polydesmida, Dalodesmidae)
Source: Zookeys. 2025 Dec 10;1262:303–33. doi: 10.3897/zookeys.1262.176273 (PMC12712618; doi:10.3897/zookeys.1262.176273)
Supplement: XML Treatment for Orthorhachis durabilis [file zookeys.1262.176273-treatment18.xml]

<!DOCTYPE tp:taxon-treatment
  PUBLIC "-//TaxonX//DTD Taxonomic Treatment Publishing DTD v0 20100105//EN" "tax-treatment-NSO.dtd">
<tp:taxon-treatment xmlns:tp="http://www.plazi.org/taxpub"><tp:treatment-meta><kwd-group><label>Taxon classification</label><kwd>
                <named-content content-type="kingdom">Animalia</named-content>
              </kwd><kwd>
                <named-content content-type="order">Polydesmida</named-content>
              </kwd><kwd>
                <named-content content-type="family">Dalodesmidae</named-content>
              </kwd></kwd-group><mixed-citation publication-type="journal"><person-group><name><surname>Mesibov</surname><given-names>Robert</given-names></name></person-group><article-title>﻿Dalodesmid millipedes from alpine and subalpine habitats in New South Wales and Victoria, Australia (<tp:taxon-name><tp:taxon-name-part taxon-name-part-type="class">Diplopoda</tp:taxon-name-part></tp:taxon-name>, <tp:taxon-name><tp:taxon-name-part taxon-name-part-type="order">Polydesmida</tp:taxon-name-part></tp:taxon-name>, <tp:taxon-name><tp:taxon-name-part taxon-name-part-type="family">Dalodesmidae</tp:taxon-name-part></tp:taxon-name>)</article-title><source>Zookeys</source><day>10</day><month>12</month><year>2025</year><volume>1262</volume><fpage>303</fpage><lpage>333</lpage><pub-id pub-id-type="doi">10.3897/zookeys.1262.176273</pub-id></mixed-citation></tp:treatment-meta><tp:nomenclature><label>﻿</label><tp:taxon-name><object-id xmlns:xlink="http://www.w3.org/1999/xlink" content-type="arpha" xlink:type="simple">8417A230-4B95-549D-948C-B2CAD727DDD8</object-id>
              <tp:taxon-name-part taxon-name-part-type="genus" reg="Orthorhachis">Orthorhachis</tp:taxon-name-part>
              <tp:taxon-name-part taxon-name-part-type="species" reg="durabilis">durabilis</tp:taxon-name-part>
            </tp:taxon-name><tp:taxon-authority>Mesibov, 2008</tp:taxon-authority></tp:nomenclature><tp:treatment-sec sec-type="material" id="SECID0ETYAI"><title>Material examined.</title><p>10M, 17F, 96J from 31 sites in the mountains of Victoria and New South Wales (Fig. <xref ref-type="fig" rid="F16">16B</xref>). See Suppl. material <xref ref-type="supplementary-material" rid="S1">1</xref> for details.</p><fig id="F16" position="float" orientation="portrait"><object-id xmlns:xlink="http://www.w3.org/1999/xlink" content-type="doi" xlink:type="simple">10.3897/zookeys.1262.176273.figure16</object-id><object-id xmlns:xlink="http://www.w3.org/1999/xlink" content-type="arpha" xlink:type="simple">D6899B41-C5D2-535E-BB60-295B82E15A5D</object-id><label>Figure 16.</label><caption><p><bold>A.</bold> Localities for <italic><tp:taxon-name><tp:taxon-name-part taxon-name-part-type="genus" reg="Dibologonus">Dibologonus</tp:taxon-name-part> <tp:taxon-name-part taxon-name-part-type="species" reg="major">major</tp:taxon-name-part></tp:taxon-name></italic> sp. nov. (asterisks), <italic><tp:taxon-name><tp:taxon-name-part taxon-name-part-type="genus" reg="Dibologonus">D.</tp:taxon-name-part> <tp:taxon-name-part taxon-name-part-type="species" reg="minor">minor</tp:taxon-name-part></tp:taxon-name></italic> sp. nov. (open squares), <italic><tp:taxon-name><tp:taxon-name-part taxon-name-part-type="genus" reg="Dibologonus">D.</tp:taxon-name-part> <tp:taxon-name-part taxon-name-part-type="species" reg="oedipus">oedipus</tp:taxon-name-part></tp:taxon-name></italic> sp. nov. (circles) and <italic><tp:taxon-name><tp:taxon-name-part taxon-name-part-type="genus" reg="Dibologonus">D.</tp:taxon-name-part> <tp:taxon-name-part taxon-name-part-type="species" reg="sladei">sladei</tp:taxon-name-part></tp:taxon-name></italic> sp. nov. (diamonds). Inset shows localities for <italic><tp:taxon-name><tp:taxon-name-part taxon-name-part-type="genus" reg="Dibologonus">D.</tp:taxon-name-part> <tp:taxon-name-part taxon-name-part-type="species" reg="major">major</tp:taxon-name-part></tp:taxon-name></italic> sp. nov. and <italic><tp:taxon-name><tp:taxon-name-part taxon-name-part-type="genus" reg="Dibologonus">D.</tp:taxon-name-part> <tp:taxon-name-part taxon-name-part-type="species" reg="minor">minor</tp:taxon-name-part></tp:taxon-name></italic> sp. nov.; <bold>B.</bold> Localities for <italic><tp:taxon-name><tp:taxon-name-part taxon-name-part-type="genus" reg="Orthorhachis">Orthorhachis</tp:taxon-name-part> <tp:taxon-name-part taxon-name-part-type="species" reg="durabilis">durabilis</tp:taxon-name-part></tp:taxon-name></italic> Mesibov, 2008: previously recorded (circles) and new from this study (crosses).</p></caption><graphic xmlns:xlink="http://www.w3.org/1999/xlink" xlink:href="zookeys-1262-303_article-176273__-g016.jpg" position="float" orientation="portrait" xlink:type="simple" id="oo_1489313.jpg"><uri content-type="original_file" xlink:type="simple">https://binary.pensoft.net/fig/1489313</uri></graphic></fig></tp:treatment-sec><tp:treatment-sec sec-type="remarks" id="SECID0E62AI"><title>Remarks.</title><p>The new records are in the mountainous parts of the <italic><tp:taxon-name><tp:taxon-name-part taxon-name-part-type="genus" reg="Orthorhachis">O.</tp:taxon-name-part> <tp:taxon-name-part taxon-name-part-type="species" reg="durabilis">durabilis</tp:taxon-name-part></tp:taxon-name></italic> range envelope and extend the known maximum elevation to ca 1760 m. This species is the most widespread dalodesmid on the southeastern Australian mainland, with a linear range extent of ca 480 km.</p></tp:treatment-sec><tp:treatment-sec><!--Section generated to contain objects referenced in tp:taxon-treatment.--><supplementary-material xmlns:xlink="http://www.w3.org/1999/xlink" id="S1" position="float" orientation="portrait" xlink:type="simple"><object-id content-type="arpha" xlink:type="simple">C7718307-BFE0-5C73-B2E3-5F113D64B95E</object-id><label>Supplementary material 1</label><caption><p>Specimen records for named <tp:taxon-name><tp:taxon-name-part taxon-name-part-type="family">Dalodesmidae</tp:taxon-name-part></tp:taxon-name> species from Hermon Slade Foundation project HSF23033</p></caption><statement content-type="dataType"><label>Data type</label><p>tsv</p></statement><statement content-type="notes"><label>Explanation note</label><p>The data table is a TSV in UTF-8 encoding and Darwin Core format. It contains 105 occurrence records for all new species of <tp:taxon-name><tp:taxon-name-part taxon-name-part-type="family">Dalodesmidae</tp:taxon-name-part></tp:taxon-name> described in the accompanying article and in <xref ref-type="bibr" rid="B10">Mesibov (2025</xref>; <ext-link xlink:href="10.54102/ajt.gxasl" ext-link-type="doi" xlink:type="simple">https://doi.org/10.54102/ajt.gxasl</ext-link>), plus 38 new locality records for already described <tp:taxon-name><tp:taxon-name-part taxon-name-part-type="family">Dalodesmidae</tp:taxon-name-part></tp:taxon-name>. The 47 Darwin Core fields are occurrenceID, type, basisOfRecord, datasetName, institutionCode, collectionCode, catalogNumber, kingdom, phylum, class, order, family, genus, specificEpithet, scientificName, taxonRank, identifiedBy, identifiedByID, dateIdentified, organismQuantity, organismQuantityType, organismRemarks, preparations, typeStatus, occurrenceStatus, establishmentMeans, eventID, continent, country, countryCode, stateProvince, locality, decimalLatitude, decimalLongitude, coordinateUncertaintyInMeters, geodeticDatum, coordinatePrecision, georeferenceSources, georeferencedBy, minimumElevationInMeters, maximumElevationInMeters, eventDate, recordedBy, recordedByID, locationRemarks, samplingProtocol and habitat.</p></statement><media xlink:href="zookeys-1262-303_article-176273__-s001.tsv" mimetype="text" mime-subtype="tab-separated-values" position="float" orientation="portrait" xlink:type="simple" id="oo_1489314.tsv"><uri content-type="original_file" xlink:type="simple">https://binary.pensoft.net/file/1489314</uri></media><permissions><license xlink:type="simple"><license-p>This dataset is made available under the Open Database License (http://opendatacommons.org/licenses/odbl/1.0/). The Open Database License (ODbL) is a license agreement intended to allow users to freely share, modify, and use this Dataset while maintaining this same freedom for others, provided that the original source and author(s) are credited.</license-p></license></permissions><attrib specific-use="authors">Robert Mesibov</attrib></supplementary-material></tp:treatment-sec><ref-list><ref id="B10"><mixed-citation xmlns:xlink="http://www.w3.org/1999/xlink" xlink:type="simple"><person-group><name name-style="western"><surname>Mesibov</surname><given-names>R</given-names></name></person-group> (<year>2025</year>) <article-title>A new species of <italic><tp:taxon-name><tp:taxon-name-part taxon-name-part-type="genus">Procophorella</tp:taxon-name-part></tp:taxon-name></italic> Mesibov, 2003 from Victoria, Australia (<tp:taxon-name><tp:taxon-name-part taxon-name-part-type="class">Diplopoda</tp:taxon-name-part></tp:taxon-name>, <tp:taxon-name><tp:taxon-name-part taxon-name-part-type="order">Polydesmida</tp:taxon-name-part></tp:taxon-name>, <tp:taxon-name><tp:taxon-name-part taxon-name-part-type="family">Dalodesmidae</tp:taxon-name-part></tp:taxon-name>) and a reclassification of <italic><tp:taxon-name><tp:taxon-name-part taxon-name-part-type="genus">Procophorella</tp:taxon-name-part></tp:taxon-name></italic>, <italic><tp:taxon-name><tp:taxon-name-part taxon-name-part-type="genus">Noteremus</tp:taxon-name-part></tp:taxon-name></italic> Mesibov, 2009 and <italic><tp:taxon-name><tp:taxon-name-part taxon-name-part-type="genus">Paredrodesmus</tp:taxon-name-part></tp:taxon-name></italic> Mesibov, 2003.</article-title><source>Australian Journal of Taxonomy</source><volume>98</volume>: <fpage>1</fpage>–<lpage>7</lpage>. <ext-link xlink:href="10.54102/ajt.gxasl" ext-link-type="doi" xlink:type="simple">https://doi.org/10.54102/ajt.gxasl</ext-link></mixed-citation></ref></ref-list></tp:taxon-treatment>
