# Supplementary material for: ﻿Dalodesmid millipedes from alpine and subalpine habitats in New South Wales and Victoria, Australia (Diplopoda, Polydesmida, Dalodesmidae)
Source: Zookeys. 2025 Dec 10;1262:303–33. doi: 10.3897/zookeys.1262.176273 (PMC12712618; doi:10.3897/zookeys.1262.176273)
Supplement: Supplementary material 1 — Specimen records for named Dalodesmidae species from Hermon Slade Foundation project HSF23033 [file zookeys-1262-303_article-176273__-s001.tsv]

occurrenceID	type	basisOfRecord	datasetName	institutionCode	collectionCode	catalogNumber	kingdom	phylum	class	order	family	genus	specificEpithet	scientificName	taxonRank	identifiedBy	identifiedByID	dateIdentified	organismQuantity	organismQuantityType	organismRemarks	preparations	typeStatus	occurrenceStatus	establishmentMeans	eventID	continent	country	countryCode	stateProvince	locality	decimalLatitude	decimalLongitude	coordinateUncertaintyInMeters	geodeticDatum	coordinatePrecision	georeferenceSources	georeferencedBy	minimumElevationInMeters	maximumElevationInMeters	eventDate	recordedBy	recordedByID	locationRemarks	samplingProtocol	habitat
aranporc001	PhysicalObject	PreservedSpecimen	Specimen records for named Dalodesmidae species from Hermon Slade Foundation project HSF23033	Museums Victoria	Entomology	K16474	Animalia	Arthropoda	Diplopoda	Polydesmida	Dalodesmidae	Araneopedis	porchi	Araneopedis porchi Mesibov, 2025	species	Robert Mesibov	https://orcid.org/0000-0003-3466-5038	2025-09	10	individuals	5M,5F	in 70% EtOH	paratypes	recorded	native	HS01-C-L3	Oceania	Australia	AU	Victoria	Bogong High Plains, Pretty Valley Road, 1.3 km SE of Mt McKay	-36.8828	147.2539	25	WGS84	0.0001	GPS	Nicholas Porch	1735	1755	2024-04-22	Nicholas Porch	https://orcid.org/0000-0001-7179-3843	elevation from Google Earth	Tullgren funnel extraction of 4 combined 0.25 sq. m litter samples	closed shrubby snow gum woodland
aranporc002	PhysicalObject	PreservedSpecimen	Specimen records for named Dalodesmidae species from Hermon Slade Foundation project HSF23033	Museums Victoria	Entomology	K16479	Animalia	Arthropoda	Diplopoda	Polydesmida	Dalodesmidae	Araneopedis	porchi	Araneopedis porchi Mesibov, 2025	species	Robert Mesibov	https://orcid.org/0000-0003-3466-5038	2025-09	11	individuals	5M,5F,1J	in 70% EtOH		recorded	native	HS02-O-P3	Oceania	Australia	AU	Victoria	Bogong High Plains, Pretty Valley Road, 1.35 km SE of Mt McKay	-36.8833	147.2543	25	WGS84	0.0001	GPS	Nicholas Porch	1740	1760	2024-01-05/19	Nicholas Porch | Keith Bayless	https://orcid.org/0000-0001-7179-3843 | https://orcid.org/0000-0002-8283-7052	elevation from Google Earth	ex 16 combined samples from 4 x 4 pitfall grid	open alpine shrubland
aranporc003	PhysicalObject	PreservedSpecimen	Specimen records for named Dalodesmidae species from Hermon Slade Foundation project HSF23033	Museums Victoria	Entomology	K16473	Animalia	Arthropoda	Diplopoda	Polydesmida	Dalodesmidae	Araneopedis	porchi	Araneopedis porchi Mesibov, 2025	species	Robert Mesibov	https://orcid.org/0000-0003-3466-5038	2025-09	11	individuals	6M,5F	in 70% EtOH		recorded	native	HS12-O-L1	Oceania	Australia	AU	Victoria	Mt Hotham area, 0.5 km ESE of Mt Hotham summit	-36.9771	147.1334	25	WGS84	0.0001	GPS	Nicholas Porch	1840	1860	2024-04-14	Nicholas Porch	https://orcid.org/0000-0001-7179-3843	elevation from Google Earth	Tullgren funnel extraction of 4 combined 0.25 sq. m litter samples	open herb-rich alpine shrubby grassland
aranporc004	PhysicalObject	PreservedSpecimen	Specimen records for named Dalodesmidae species from Hermon Slade Foundation project HSF23033	Museums Victoria	Entomology	K16475	Animalia	Arthropoda	Diplopoda	Polydesmida	Dalodesmidae	Araneopedis	porchi	Araneopedis porchi Mesibov, 2025	species	Robert Mesibov	https://orcid.org/0000-0003-3466-5038	2025-09	1	individuals	1M	in 70% EtOH	holotype	recorded	native	HS01-C-L1	Oceania	Australia	AU	Victoria	Bogong High Plains, Pretty Valley Road, 1.2 km SE of Mt McKay	-36.8823	147.2534	25	WGS84	0.0001	GPS	Nicholas Porch	1725	1745	2024-04-22	Nicholas Porch	https://orcid.org/0000-0001-7179-3843	elevation from Google Earth	Tullgren funnel extraction of 4 combined 0.25 sq. m litter samples	closed shrubby snow gum woodland
aranporc005	PhysicalObject	PreservedSpecimen	Specimen records for named Dalodesmidae species from Hermon Slade Foundation project HSF23033	Museums Victoria	Entomology	K16466	Animalia	Arthropoda	Diplopoda	Polydesmida	Dalodesmidae	Araneopedis	porchi	Araneopedis porchi Mesibov, 2025	species	Robert Mesibov	https://orcid.org/0000-0003-3466-5038	2025-09	1	individuals	1M	in 95% EtOH	paratype	recorded	native	HS01-C-L2	Oceania	Australia	AU	Victoria	Bogong High Plains, Pretty Valley Road, 1.25 km SE of Mt McKay	-36.8824	147.2537	25	WGS84	0.0001	GPS	Nicholas Porch	1730	1750	2024-04-22	Nicholas Porch	https://orcid.org/0000-0001-7179-3843	elevation from Google Earth	Tullgren funnel extraction of 4 combined 0.25 sq. m litter samples	closed shrubby snow gum woodland
aranporc006	PhysicalObject	PreservedSpecimen	Specimen records for named Dalodesmidae species from Hermon Slade Foundation project HSF23033	Museums Victoria	Entomology	K16477	Animalia	Arthropoda	Diplopoda	Polydesmida	Dalodesmidae	Araneopedis	porchi	Araneopedis porchi Mesibov, 2025	species	Robert Mesibov	https://orcid.org/0000-0003-3466-5038	2025-09	1	individuals	1M	in 70% EtOH	paratype	recorded	native	HS01-C-P1	Oceania	Australia	AU	Victoria	Bogong High Plains, Pretty Valley Road, 1.2 km SE of Mt McKay	-36.8823	147.2534	25	WGS84	0.0001	GPS	Nicholas Porch	1725	1745	2024-01-05/19	Nicholas Porch | Keith Bayless	https://orcid.org/0000-0001-7179-3843 | https://orcid.org/0000-0002-8283-7052	elevation from Google Earth	ex 16 combined samples from 4 x 4 pitfall grid	closed shrubby snow gum woodland
aranporc007	PhysicalObject	PreservedSpecimen	Specimen records for named Dalodesmidae species from Hermon Slade Foundation project HSF23033	Museums Victoria	Entomology	K16471	Animalia	Arthropoda	Diplopoda	Polydesmida	Dalodesmidae	Araneopedis	porchi	Araneopedis porchi Mesibov, 2025	species	Robert Mesibov	https://orcid.org/0000-0003-3466-5038	2025-09	1	individuals	1M	in 70% EtOH		recorded	native	HS02-O-L2	Oceania	Australia	AU	Victoria	Bogong High Plains, Pretty Valley Road, 1.55 km SE of Mt McKay	-36.8842	147.2559	25	WGS84	0.0001	GPS	Nicholas Porch	1760	1780	2024-04-22	Nicholas Porch	https://orcid.org/0000-0001-7179-3843	elevation from Google Earth	Tullgren funnel extraction of 4 combined 0.25 sq. m litter samples	open shrubby grassland
aranporc008	PhysicalObject	PreservedSpecimen	Specimen records for named Dalodesmidae species from Hermon Slade Foundation project HSF23033	Museums Victoria	Entomology	K16470	Animalia	Arthropoda	Diplopoda	Polydesmida	Dalodesmidae	Araneopedis	porchi	Araneopedis porchi Mesibov, 2025	species	Robert Mesibov	https://orcid.org/0000-0003-3466-5038	2025-09	1	individuals	1M	in 70% EtOH		recorded	native	HS09-C-P2	Oceania	Australia	AU	Victoria	Mt Hotham area, Diamantina Spur, 0.14 km ESE of Diamantina Hut	-36.9770	147.1232	25	WGS84	0.0001	GPS	Nicholas Porch	1750	1770	2024-01-09/23	Nicholas Porch | Keith Bayless	https://orcid.org/0000-0001-7179-3843 | https://orcid.org/0000-0002-8283-7052	elevation from Google Earth	ex 16 combined samples from 4 x 4 pitfall grid	closed grassy/shrubby snow gum woodland
aranporc009	PhysicalObject	PreservedSpecimen	Specimen records for named Dalodesmidae species from Hermon Slade Foundation project HSF23033	Museums Victoria	Entomology	K16468	Animalia	Arthropoda	Diplopoda	Polydesmida	Dalodesmidae	Araneopedis	porchi	Araneopedis porchi Mesibov, 2025	species	Robert Mesibov	https://orcid.org/0000-0003-3466-5038	2025-09	1	individuals	1M	in 95% EtOH		recorded	native	HS12-O-L2	Oceania	Australia	AU	Victoria	Mt Hotham area, 0.47 km SE of Mt Hotham summit	-36.9784	147.1318	25	WGS84	0.0001	GPS	Nicholas Porch	1825	1845	2024-04-14	Nicholas Porch	https://orcid.org/0000-0001-7179-3843	elevation from Google Earth	Tullgren funnel extraction of 4 combined 0.25 sq. m litter samples	open herb-rich alpine shrubby grassland
aranporc010	PhysicalObject	PreservedSpecimen	Specimen records for named Dalodesmidae species from Hermon Slade Foundation project HSF23033	Museums Victoria	Entomology	K16476	Animalia	Arthropoda	Diplopoda	Polydesmida	Dalodesmidae	Araneopedis	porchi	Araneopedis porchi Mesibov, 2025	species	Robert Mesibov	https://orcid.org/0000-0003-3466-5038	2025-09	17	individuals	6M,11F	in 70% EtOH	paratypes	recorded	native	HS01-C-L1	Oceania	Australia	AU	Victoria	Bogong High Plains, Pretty Valley Road, 1.2 km SE of Mt McKay	-36.8823	147.2534	25	WGS84	0.0001	GPS	Nicholas Porch	1725	1745	2024-04-22	Nicholas Porch	https://orcid.org/0000-0001-7179-3843	elevation from Google Earth	Tullgren funnel extraction of 4 combined 0.25 sq. m litter samples	closed shrubby snow gum woodland
aranporc011	PhysicalObject	PreservedSpecimen	Specimen records for named Dalodesmidae species from Hermon Slade Foundation project HSF23033	Museums Victoria	Entomology	K16465	Animalia	Arthropoda	Diplopoda	Polydesmida	Dalodesmidae	Araneopedis	porchi	Araneopedis porchi Mesibov, 2025	species	Robert Mesibov	https://orcid.org/0000-0003-3466-5038	2025-09	19	individuals	8M,11F	in 70% EtOH	paratypes	recorded	native	HS01-C-L2	Oceania	Australia	AU	Victoria	Bogong High Plains, Pretty Valley Road, 1.25 km SE of Mt McKay	-36.8824	147.2537	25	WGS84	0.0001	GPS	Nicholas Porch	1730	1750	2024-04-22	Nicholas Porch	https://orcid.org/0000-0001-7179-3843	elevation from Google Earth	Tullgren funnel extraction of 4 combined 0.25 sq. m litter samples	closed shrubby snow gum woodland
aranporc012	PhysicalObject	PreservedSpecimen	Specimen records for named Dalodesmidae species from Hermon Slade Foundation project HSF23033	Museums Victoria	Entomology	K16469	Animalia	Arthropoda	Diplopoda	Polydesmida	Dalodesmidae	Araneopedis	porchi	Araneopedis porchi Mesibov, 2025	species	Robert Mesibov	https://orcid.org/0000-0003-3466-5038	2025-09	23	individuals	6M,17F	in 70% EtOH		recorded	native	HS02-O-L3	Oceania	Australia	AU	Victoria	Bogong High Plains, Pretty Valley Road, 1.35 km SE of Mt McKay	-36.8833	147.2543	25	WGS84	0.0001	GPS	Nicholas Porch	1740	1760	2024-04-22	Nicholas Porch	https://orcid.org/0000-0001-7179-3843	elevation from Google Earth	Tullgren funnel extraction of 4 combined 0.25 sq. m litter samples	open alpine shrubland
aranporc013	PhysicalObject	PreservedSpecimen	Specimen records for named Dalodesmidae species from Hermon Slade Foundation project HSF23033	Museums Victoria	Entomology	K16472	Animalia	Arthropoda	Diplopoda	Polydesmida	Dalodesmidae	Araneopedis	porchi	Araneopedis porchi Mesibov, 2025	species	Robert Mesibov	https://orcid.org/0000-0003-3466-5038	2025-09	27	individuals	8M,19F	in 70% EtOH		recorded	native	HS12-O-L2	Oceania	Australia	AU	Victoria	Mt Hotham area, 0.47 km SE of Mt Hotham summit	-36.9784	147.1318	25	WGS84	0.0001	GPS	Nicholas Porch	1825	1845	2024-04-14	Nicholas Porch	https://orcid.org/0000-0001-7179-3843	elevation from Google Earth	Tullgren funnel extraction of 4 combined 0.25 sq. m litter samples	open herb-rich alpine shrubby grassland
aranporc014	PhysicalObject	PreservedSpecimen	Specimen records for named Dalodesmidae species from Hermon Slade Foundation project HSF23033	Museums Victoria	Entomology	K16464	Animalia	Arthropoda	Diplopoda	Polydesmida	Dalodesmidae	Araneopedis	porchi	Araneopedis porchi Mesibov, 2025	species	Robert Mesibov	https://orcid.org/0000-0003-3466-5038	2025-09	28	individuals	15M,13F	in 70% EtOH		recorded	native	HS12-O-L3	Oceania	Australia	AU	Victoria	Mt Hotham area, 0.61 km SE by S of Mt Hotham summit	-36.9797	147.1322	25	WGS84	0.0001	GPS	Nicholas Porch	1800	1820	2024-04-14	Nicholas Porch	https://orcid.org/0000-0001-7179-3843	elevation from Google Earth	Tullgren funnel extraction of 4 combined 0.25 sq. m litter samples	open herb-rich alpine shrubby grassland
aranporc015	PhysicalObject	PreservedSpecimen	Specimen records for named Dalodesmidae species from Hermon Slade Foundation project HSF23033	Museums Victoria	Entomology	K16478	Animalia	Arthropoda	Diplopoda	Polydesmida	Dalodesmidae	Araneopedis	porchi	Araneopedis porchi Mesibov, 2025	species	Robert Mesibov	https://orcid.org/0000-0003-3466-5038	2025-09	5	individuals	4M,1F	in 70% EtOH		recorded	native	HS02-O-P1	Oceania	Australia	AU	Victoria	Bogong High Plains, Pretty Valley Road, 1.45 km SE of Mt McKay	-36.8837	147.2549	25	WGS84	0.0001	GPS	Nicholas Porch	1750	1770	2024-01-05/19	Nicholas Porch | Keith Bayless	https://orcid.org/0000-0001-7179-3843 | https://orcid.org/0000-0002-8283-7052	elevation from Google Earth	ex 16 combined samples from 4 x 4 pitfall grid	open grassy shrubland
aranporc016	PhysicalObject	PreservedSpecimen	Specimen records for named Dalodesmidae species from Hermon Slade Foundation project HSF23033	Museums Victoria	Entomology	K16467	Animalia	Arthropoda	Diplopoda	Polydesmida	Dalodesmidae	Araneopedis	porchi	Araneopedis porchi Mesibov, 2025	species	Robert Mesibov	https://orcid.org/0000-0003-3466-5038	2025-09	8	individuals	4M,4F	in 70% EtOH		recorded	native	HS02-O-L1	Oceania	Australia	AU	Victoria	Bogong High Plains, Pretty Valley Road, 1.45 km SE of Mt McKay	-36.8837	147.2549	25	WGS84	0.0001	GPS	Nicholas Porch	1750	1770	2024-04-22	Nicholas Porch	https://orcid.org/0000-0001-7179-3843	elevation from Google Earth	Tullgren funnel extraction of 4 combined 0.25 sq. m litter samples	open grassy shrubland
aranbogo001	PhysicalObject	PreservedSpecimen	Specimen records for named Dalodesmidae species from Hermon Slade Foundation project HSF23033	Museums Victoria	Entomology	K16480	Animalia	Arthropoda	Diplopoda	Polydesmida	Dalodesmidae	Araneopedis	bogong	Araneopedis bogong Mesibov, 2025	species	Robert Mesibov	https://orcid.org/0000-0003-3466-5038	2025-09	1	individuals	1M	in 95% EtOH	paratype	recorded	native	HS03-C-L1	Oceania	Australia	AU	Victoria	Bogong High Plains, 0.2 km E by N of junction of Bogong High Plains Road and Big River Firetrail	-36.8730	147.3199	25	WGS84	0.0001	GPS	Nicholas Porch	1620	1640	2024-04-22	Nicholas Porch	https://orcid.org/0000-0001-7179-3843	elevation from Google Earth	Tullgren funnel extraction of 4 combined 0.25 sq. m litter samples	closed shrubby snow gum woodland
aranbogo002	PhysicalObject	PreservedSpecimen	Specimen records for named Dalodesmidae species from Hermon Slade Foundation project HSF23033	Museums Victoria	Entomology	K16482	Animalia	Arthropoda	Diplopoda	Polydesmida	Dalodesmidae	Araneopedis	bogong	Araneopedis bogong Mesibov, 2025	species	Robert Mesibov	https://orcid.org/0000-0003-3466-5038	2025-09	1	individuals	1M	in 70% EtOH	holotype	recorded	native	HS03-C-L2	Oceania	Australia	AU	Victoria	Bogong High Plains, 0.37 km E by N of junction of Bogong High Plains Road and Big River Firetrail	-36.8725	147.3218	25	WGS84	0.0001	GPS	Nicholas Porch	1645	1665	2024-04-22	Nicholas Porch	https://orcid.org/0000-0001-7179-3843	elevation from Google Earth	Tullgren funnel extraction of 4 combined 0.25 sq. m litter samples	closed shrubby snow gum woodland
aranbogo003	PhysicalObject	PreservedSpecimen	Specimen records for named Dalodesmidae species from Hermon Slade Foundation project HSF23033	Museums Victoria	Entomology	K16484	Animalia	Arthropoda	Diplopoda	Polydesmida	Dalodesmidae	Araneopedis	bogong	Araneopedis bogong Mesibov, 2025	species	Robert Mesibov	https://orcid.org/0000-0003-3466-5038	2025-09	1	individuals	1M	in 70% EtOH	paratype	recorded	native	HS07-C-L3	Oceania	Australia	AU	Victoria	Dinner Plain area, 0.51 km SSW of JB Plain carpark	-37.0264	147.2187	25	WGS84	0.0001	GPS	Nicholas Porch	1630	1650	2024-04-14	Nicholas Porch	https://orcid.org/0000-0001-7179-3843	elevation from Google Earth	Tullgren funnel extraction of 4 combined 0.25 sq. m litter samples	closed grassy/shrubby snow gum woodland
aranbogo004	PhysicalObject	PreservedSpecimen	Specimen records for named Dalodesmidae species from Hermon Slade Foundation project HSF23033	Museums Victoria	Entomology	K16481	Animalia	Arthropoda	Diplopoda	Polydesmida	Dalodesmidae	Araneopedis	bogong	Araneopedis bogong Mesibov, 2025	species	Robert Mesibov	https://orcid.org/0000-0003-3466-5038	2025-09	3	individuals	3F	in 70% EtOH	paratypes	recorded	native	HS03-C-L2	Oceania	Australia	AU	Victoria	Bogong High Plains, 0.37 km E by N of junction of Bogong High Plains Road and Big River Firetrail	-36.8725	147.3218	25	WGS84	0.0001	GPS	Nicholas Porch	1645	1665	2024-04-22	Nicholas Porch	https://orcid.org/0000-0001-7179-3843	elevation from Google Earth	Tullgren funnel extraction of 4 combined 0.25 sq. m litter samples	closed shrubby snow gum woodland
aranbogo005	PhysicalObject	PreservedSpecimen	Specimen records for named Dalodesmidae species from Hermon Slade Foundation project HSF23033	Museums Victoria	Entomology	K16483	Animalia	Arthropoda	Diplopoda	Polydesmida	Dalodesmidae	Araneopedis	bogong	Araneopedis bogong Mesibov, 2025	species	Robert Mesibov	https://orcid.org/0000-0003-3466-5038	2025-09	9	individuals	1M,8F	in 70% EtOH	paratypes	recorded	native	HS03-C-L1	Oceania	Australia	AU	Victoria	Bogong High Plains, 0.2 km E by N of junction of Bogong High Plains Road and Big River Firetrail	-36.8730	147.3199	25	WGS84	0.0001	GPS	Nicholas Porch	1620	1640	2024-04-22	Nicholas Porch	https://orcid.org/0000-0001-7179-3843	elevation from Google Earth	Tullgren funnel extraction of 4 combined 0.25 sq. m litter samples	closed shrubby snow gum woodland
aranbuff001	PhysicalObject	PreservedSpecimen	Specimen records for named Dalodesmidae species from Hermon Slade Foundation project HSF23033	Museums Victoria	Entomology	K16485	Animalia	Arthropoda	Diplopoda	Polydesmida	Dalodesmidae	Araneopedis	buffalo	Araneopedis buffalo Mesibov, 2025	species	Robert Mesibov	https://orcid.org/0000-0003-3466-5038	2025-09	1	individuals	1M	in 95% EtOH	paratype	recorded	native	HS13-O-L3	Oceania	Australia	AU	Victoria	Mt Buffalo, 0.3 km ESE of Cresta Valley carpark entrance	-36.7655	146.7884	25	WGS84	0.0001	GPS	Nicholas Porch	1465	1485	2024-04-13	Nicholas Porch	https://orcid.org/0000-0001-7179-3843	elevation from Google Earth	Tullgren funnel extraction of 4 combined 0.25 sq. m litter samples	open herb-rich subalpine grassland
aranbuff002	PhysicalObject	PreservedSpecimen	Specimen records for named Dalodesmidae species from Hermon Slade Foundation project HSF23033	Museums Victoria	Entomology	K16486	Animalia	Arthropoda	Diplopoda	Polydesmida	Dalodesmidae	Araneopedis	buffalo	Araneopedis buffalo Mesibov, 2025	species	Robert Mesibov	https://orcid.org/0000-0003-3466-5038	2025-09	1	individuals	1M	in 70% EtOH	holotype	recorded	native	HS15-C-L1	Oceania	Australia	AU	Victoria	Mt Buffalo, 0.5 km SE by E of Mt Buffalo Park Office	-36.7281	146.8079	25	WGS84	0.0001	GPS	Nicholas Porch	1380	1400	2024-04-13	Nicholas Porch	https://orcid.org/0000-0001-7179-3843	elevation from Google Earth	Tullgren funnel extraction of 4 combined 0.25 sq. m litter samples	closed shrubby subalpine woodland
aranbuff003	PhysicalObject	PreservedSpecimen	Specimen records for named Dalodesmidae species from Hermon Slade Foundation project HSF23033	Museums Victoria	Entomology	K16487	Animalia	Arthropoda	Diplopoda	Polydesmida	Dalodesmidae	Araneopedis	buffalo	Araneopedis buffalo Mesibov, 2025	species	Robert Mesibov	https://orcid.org/0000-0003-3466-5038	2025-09	6	individuals	2M,4F	in 70% EtOH	paratypes	recorded	native	HS15-C-L2	Oceania	Australia	AU	Victoria	Mt Buffalo, 0.29 km SE of Mt Buffalo Park Office	-36.7274	146.8059	25	WGS84	0.0001	GPS	Nicholas Porch	1370	1370	2024-04-13	Nicholas Porch	https://orcid.org/0000-0001-7179-3843	elevation from Google Earth	Tullgren funnel extraction of 4 combined 0.25 sq. m litter samples	closed shrubby subalpine woodland
aranbuff004	PhysicalObject	PreservedSpecimen	Specimen records for named Dalodesmidae species from Hermon Slade Foundation project HSF23033	Museums Victoria	Entomology	K16488	Animalia	Arthropoda	Diplopoda	Polydesmida	Dalodesmidae	Araneopedis	buffalo	Araneopedis buffalo Mesibov, 2025	species	Robert Mesibov	https://orcid.org/0000-0003-3466-5038	2025-09	7	individuals	2M,5F	in 70% EtOH	paratypes	recorded	native	HS13-O-L3	Oceania	Australia	AU	Victoria	Mt Buffalo, 0.3 km ESE of Cresta Valley carpark entrance	-36.7655	146.7884	25	WGS84	0.0001	GPS	Nicholas Porch	1465	1485	2024-04-13	Nicholas Porch	https://orcid.org/0000-0001-7179-3843	elevation from Google Earth	Tullgren funnel extraction of 4 combined 0.25 sq. m litter samples	open herb-rich subalpine grassland
aranbuff005	PhysicalObject	PreservedSpecimen	Specimen records for named Dalodesmidae species from Hermon Slade Foundation project HSF23033	Museums Victoria	Entomology	K16489	Animalia	Arthropoda	Diplopoda	Polydesmida	Dalodesmidae	Araneopedis	buffalo	Araneopedis buffalo Mesibov, 2025	species	Robert Mesibov	https://orcid.org/0000-0003-3466-5038	2025-09	1	individuals	1M	in 70% EtOH		recorded	native	HS34-O-L2	Oceania	Australia	AU	Victoria	Mt Buller Alpine Reserve, 0.28 km ESE of Mt Buller summit	-37.1454	146.4288	25	WGS84	0.0001	GPS	Nicholas Porch	1740	1740	2025-01-13	Nicholas Porch | Daniel Kurek | Aidan Fitt	https://orcid.org/0000-0001-7179-3843	elevation from Google Earth	Tullgren funnel extraction of 4 combined 0.25 sq. m litter samples	open alpine shrubby grassland
aranbuff006	PhysicalObject	PreservedSpecimen	Specimen records for named Dalodesmidae species from Hermon Slade Foundation project HSF23033	Museums Victoria	Entomology	K16490	Animalia	Arthropoda	Diplopoda	Polydesmida	Dalodesmidae	Araneopedis	buffalo	Araneopedis buffalo Mesibov, 2025	species	Robert Mesibov	https://orcid.org/0000-0003-3466-5038	2025-09	1	individuals	1M	in 70% EtOH		recorded	native	HS36-O-L3	Oceania	Australia	AU	Victoria	Mt Stirling Alpine Reserve, 0.22 km S by E of Mt Stirling summit	-37.1285	146.4984	25	WGS84	0.0001	GPS	Nicholas Porch	1725	1725	2025-01-14	Nicholas Porch | Daniel Kurek | Aidan Fitt	https://orcid.org/0000-0001-7179-3843	elevation from Google Earth	Tullgren funnel extraction of 4 combined 0.25 sq. m litter samples	open alpine grassland
arandarg001	PhysicalObject	PreservedSpecimen	Specimen records for named Dalodesmidae species from Hermon Slade Foundation project HSF23033	Museums Victoria	Entomology	K16494	Animalia	Arthropoda	Diplopoda	Polydesmida	Dalodesmidae	Araneopedis	dargo	Araneopedis dargo Mesibov, 2025	species	Robert Mesibov	https://orcid.org/0000-0003-3466-5038	2025-09	10	individuals	3M,7F	in 70% EtOH	paratypes	recorded	native	HS11-O-L2	Oceania	Australia	AU	Victoria	Dargo High Plains, King Spur Track, E of Dargo High Plains Road	-37.1151	147.1782	25	WGS84	0.0001	GPS	Nicholas Porch	1525	1545	2024-04-14	Nicholas Porch	https://orcid.org/0000-0001-7179-3843	elevation from Google Earth	Tullgren funnel extraction of 4 combined 0.25 sq. m litter samples	open shrubby subalpine grassland
arandarg002	PhysicalObject	PreservedSpecimen	Specimen records for named Dalodesmidae species from Hermon Slade Foundation project HSF23033	Museums Victoria	Entomology	K16492	Animalia	Arthropoda	Diplopoda	Polydesmida	Dalodesmidae	Araneopedis	dargo	Araneopedis dargo Mesibov, 2025	species	Robert Mesibov	https://orcid.org/0000-0003-3466-5038	2025-09	1	individuals	1M	in 70% EtOH	holotype	recorded	native	HS11-O-L2	Oceania	Australia	AU	Victoria	Dargo High Plains, King Spur Track, E of Dargo High Plains Road	-37.1151	147.1782	25	WGS84	0.0001	GPS	Nicholas Porch	1525	1545	2024-04-14	Nicholas Porch	https://orcid.org/0000-0001-7179-3843	elevation from Google Earth	Tullgren funnel extraction of 4 combined 0.25 sq. m litter samples	open shrubby subalpine grassland
arandarg003	PhysicalObject	PreservedSpecimen	Specimen records for named Dalodesmidae species from Hermon Slade Foundation project HSF23033	Museums Victoria	Entomology	K16493	Animalia	Arthropoda	Diplopoda	Polydesmida	Dalodesmidae	Araneopedis	dargo	Araneopedis dargo Mesibov, 2025	species	Robert Mesibov	https://orcid.org/0000-0003-3466-5038	2025-09	1	individuals	1M	in 95% EtOH	paratype	recorded	native	HS11-O-L2	Oceania	Australia	AU	Victoria	Dargo High Plains, King Spur Track, E of Dargo High Plains Road	-37.1151	147.1782	25	WGS84	0.0001	GPS	Nicholas Porch	1525	1545	2024-04-14	Nicholas Porch	https://orcid.org/0000-0001-7179-3843	elevation from Google Earth	Tullgren funnel extraction of 4 combined 0.25 sq. m litter samples	open shrubby subalpine grassland
arandarg004	PhysicalObject	PreservedSpecimen	Specimen records for named Dalodesmidae species from Hermon Slade Foundation project HSF23033	Museums Victoria	Entomology	K16491	Animalia	Arthropoda	Diplopoda	Polydesmida	Dalodesmidae	Araneopedis	dargo	Araneopedis dargo Mesibov, 2025	species	Robert Mesibov	https://orcid.org/0000-0003-3466-5038	2025-09	18	individuals	2M,16F	in 70% EtOH	paratypes	recorded	native	HS11-O-L3	Oceania	Australia	AU	Victoria	Dargo High Plains, King Spur Track, E of Dargo High Plains Road	-37.1162	147.1788	25	WGS84	0.0001	GPS	Nicholas Porch	1525	1545	2024-04-14	Nicholas Porch	https://orcid.org/0000-0001-7179-3843	elevation from Google Earth	Tullgren funnel extraction of 4 combined 0.25 sq. m litter samples	open grassy subalpine shrubland
arangibb001	PhysicalObject	PreservedSpecimen	Specimen records for named Dalodesmidae species from Hermon Slade Foundation project HSF23033	Museums Victoria	Entomology	K16495	Animalia	Arthropoda	Diplopoda	Polydesmida	Dalodesmidae	Araneopedis	gibbae	Araneopedis gibbae Mesibov, 2025	species	Robert Mesibov	https://orcid.org/0000-0003-3466-5038	2025-09	1	individuals	1M	in 70% EtOH	holotype	recorded	native	HS22-C-L3	Oceania	Australia	AU	Victoria	Howitt Plains, 0.19 km W by N of Mount Howitt carpark	-37.2045	146.6779	25	WGS84	0.0001	GPS	Nicholas Porch	1610	1630	2024-03-01	Nicholas Porch | Heloise Gibb	https://orcid.org/0000-0001-7179-3843 | https://orcid.org/0000-0001-7194-0620	elevation from Google Earth	Tullgren funnel extraction of 4 combined 0.25 sq. m litter samples	closed shrubby subalpine woodland
arangibb002	PhysicalObject	PreservedSpecimen	Specimen records for named Dalodesmidae species from Hermon Slade Foundation project HSF23033	Museums Victoria	Entomology	K16496	Animalia	Arthropoda	Diplopoda	Polydesmida	Dalodesmidae	Araneopedis	gibbae	Araneopedis gibbae Mesibov, 2025	species	Robert Mesibov	https://orcid.org/0000-0003-3466-5038	2025-09	1	individuals	1M	in 95% EtOH	paratype	recorded	native	HS22-C-L3	Oceania	Australia	AU	Victoria	Howitt Plains, 0.19 km W by N of Mount Howitt carpark	-37.2045	146.6779	25	WGS84	0.0001	GPS	Nicholas Porch	1610	1630	2024-03-01	Nicholas Porch | Heloise Gibb	https://orcid.org/0000-0001-7179-3843 | https://orcid.org/0000-0001-7194-0620	elevation from Google Earth	Tullgren funnel extraction of 4 combined 0.25 sq. m litter samples	closed shrubby subalpine woodland
arangibb003	PhysicalObject	PreservedSpecimen	Specimen records for named Dalodesmidae species from Hermon Slade Foundation project HSF23033	Museums Victoria	Entomology	K16497	Animalia	Arthropoda	Diplopoda	Polydesmida	Dalodesmidae	Araneopedis	gibbae	Araneopedis gibbae Mesibov, 2025	species	Robert Mesibov	https://orcid.org/0000-0003-3466-5038	2025-09	6	individuals	3M,3F	in 70% EtOH	paratypes	recorded	native	HS22-C-L3	Oceania	Australia	AU	Victoria	Howitt Plains, 0.19 km W by N of Mount Howitt carpark	-37.2045	146.6779	25	WGS84	0.0001	GPS	Nicholas Porch	1610	1630	2024-03-01	Nicholas Porch | Heloise Gibb	https://orcid.org/0000-0001-7179-3843 | https://orcid.org/0000-0001-7194-0620	elevation from Google Earth	Tullgren funnel extraction of 4 combined 0.25 sq. m litter samples	closed shrubby subalpine woodland
cerndysm001	PhysicalObject	PreservedSpecimen	Specimen records for named Dalodesmidae species from Hermon Slade Foundation project HSF23033	Museums Victoria	Entomology	K16498	Animalia	Arthropoda	Diplopoda	Polydesmida	Dalodesmidae	Cernethia	dysmica	Cernethia dysmica Mesibov, 2025	species	Robert Mesibov	https://orcid.org/0000-0003-3466-5038	2025-09	1	individuals	1F	in 95% EtOH		recorded	native	HS41-O-L3	Oceania	Australia	AU	New South Wales	Kosciuszko National Park, 0.49 km NE of Rennix Gap	-36.3579	148.5060	25	WGS84	0.0001	GPS	Nicholas Porch	1580	1580	2025-02-22	Nicholas Porch	https://orcid.org/0000-0001-7179-3843	elevation from Google Earth	Tullgren funnel extraction of 4 combined 0.25 sq. m litter samples	open shrubby subalpine grassland
cerndysm002	PhysicalObject	PreservedSpecimen	Specimen records for named Dalodesmidae species from Hermon Slade Foundation project HSF23033	Museums Victoria	Entomology	K16499	Animalia	Arthropoda	Diplopoda	Polydesmida	Dalodesmidae	Cernethia	dysmica	Cernethia dysmica Mesibov, 2025	species	Robert Mesibov	https://orcid.org/0000-0003-3466-5038	2025-09	1	individuals	1F	in 70% EtOH		recorded	native	HS42-C-L1	Oceania	Australia	AU	New South Wales	Kosciuszko National Park, 70 m NNW of Dead Horse Gap	-36.5237	148.2598	25	WGS84	0.0001	GPS	Nicholas Porch	1605	1605	2025-02-09	Nicholas Porch | Aidan Fitt	https://orcid.org/0000-0001-7179-3843	elevation from Google Earth	Tullgren funnel extraction of 4 combined 0.25 sq. m litter samples	closed shrubby, grassy subalpine woodland
cerndysm003	PhysicalObject	PreservedSpecimen	Specimen records for named Dalodesmidae species from Hermon Slade Foundation project HSF23033	Museums Victoria	Entomology	K16500	Animalia	Arthropoda	Diplopoda	Polydesmida	Dalodesmidae	Cernethia	dysmica	Cernethia dysmica Mesibov, 2025	species	Robert Mesibov	https://orcid.org/0000-0003-3466-5038	2025-09	1	individuals	1J	in 70% EtOH		recorded	native	HS41-O-L2	Oceania	Australia	AU	New South Wales	Kosciuszko National Park, 0.78 km NE by N of Rennix Gap	-36.3546	148.5062	25	WGS84	0.0001	GPS	Nicholas Porch	1590	1590	2025-02-22	Nicholas Porch	https://orcid.org/0000-0001-7179-3843	elevation from Google Earth	Tullgren funnel extraction of 4 combined 0.25 sq. m litter samples	open shrubby subalpine grassland
cerndysm004	PhysicalObject	PreservedSpecimen	Specimen records for named Dalodesmidae species from Hermon Slade Foundation project HSF23033	Museums Victoria	Entomology	K16501	Animalia	Arthropoda	Diplopoda	Polydesmida	Dalodesmidae	Cernethia	dysmica	Cernethia dysmica Mesibov, 2025	species	Robert Mesibov	https://orcid.org/0000-0003-3466-5038	2025-09	1	individuals	1M	in 70% EtOH	holotype	recorded	native	HS39-C-L2	Oceania	Australia	AU	New South Wales	Kosciuszko National Park, 0.34 km W of Mt Guthrie summit	-36.4280	148.3334	25	WGS84	0.0001	GPS	Nicholas Porch	1880	1880	2025-02-09	Nicholas Porch | Aidan Fitt	https://orcid.org/0000-0001-7179-3843	elevation from Google Earth	Tullgren funnel extraction of 4 combined 0.25 sq. m litter samples	closed shrubby subalpine snow gum woodland
cerndysm005	PhysicalObject	PreservedSpecimen	Specimen records for named Dalodesmidae species from Hermon Slade Foundation project HSF23033	Museums Victoria	Entomology	K16502	Animalia	Arthropoda	Diplopoda	Polydesmida	Dalodesmidae	Cernethia	dysmica	Cernethia dysmica Mesibov, 2025	species	Robert Mesibov	https://orcid.org/0000-0003-3466-5038	2025-09	17	individuals	1M,5F,11J	in 70% EtOH	paratypes	recorded	native	HS39-C-L2	Oceania	Australia	AU	New South Wales	Kosciuszko National Park, 0.34 km W of Mt Guthrie summit	-36.4280	148.3334	25	WGS84	0.0001	GPS	Nicholas Porch	1880	1880	2025-02-09	Nicholas Porch | Aidan Fitt	https://orcid.org/0000-0001-7179-3843	elevation from Google Earth	Tullgren funnel extraction of 4 combined 0.25 sq. m litter samples	closed shrubby subalpine snow gum woodland
cerndysm006	PhysicalObject	PreservedSpecimen	Specimen records for named Dalodesmidae species from Hermon Slade Foundation project HSF23033	Museums Victoria	Entomology	K15990	Animalia	Arthropoda	Diplopoda	Polydesmida	Dalodesmidae	Cernethia	dysmica	Cernethia dysmica Mesibov, 2025	species	Robert Mesibov	https://orcid.org/0000-0003-3466-5038	2025-09	3	individuals	2M,1F	in 70% EtOH	paratypes	recorded	native	HS39-C-L1	Oceania	Australia	AU	New South Wales	Kosciuszko National Park, 0.31 km W by N of Mt Guthrie summit	-36.4275	148.3338	25	WGS84	0.0001	GPS	Nicholas Porch	1875	1875	2025-02-09	Nicholas Porch | Aidan Fitt	https://orcid.org/0000-0001-7179-3843	elevation from Google Earth	Tullgren funnel extraction of 4 combined 0.25 sq. m litter samples	closed shrubby subalpine snow gum woodland
cerndysm007	PhysicalObject	PreservedSpecimen	Specimen records for named Dalodesmidae species from Hermon Slade Foundation project HSF23033	Museums Victoria	Entomology	K15991	Animalia	Arthropoda	Diplopoda	Polydesmida	Dalodesmidae	Cernethia	dysmica	Cernethia dysmica Mesibov, 2025	species	Robert Mesibov	https://orcid.org/0000-0003-3466-5038	2025-09	7	individuals	1M,1F,5J	in 70% EtOH		recorded	native	HS45-C-L1	Oceania	Australia	AU	New South Wales	Kosciuszko National Park, 0.85 km N by E of Mt Piper	-36.3832	148.4201	25	WGS84	0.0001	GPS	Nicholas Porch	1735	1735	2025-02-06	Nicholas Porch | Aidan Fitt	https://orcid.org/0000-0001-7179-3843	elevation from Google Earth	Tullgren funnel extraction of 4 combined 0.25 sq. m litter samples	closed grassy subalpine woodland
cerndysm008	PhysicalObject	PreservedSpecimen	Specimen records for named Dalodesmidae species from Hermon Slade Foundation project HSF23033	Museums Victoria	Entomology	K15992	Animalia	Arthropoda	Diplopoda	Polydesmida	Dalodesmidae	Cernethia	dysmica	Cernethia dysmica Mesibov, 2025	species	Robert Mesibov	https://orcid.org/0000-0003-3466-5038	2025-09	8	individuals	1M,3F,4J	in 70% EtOH		recorded	native	HS41-O-L3	Oceania	Australia	AU	New South Wales	Kosciuszko National Park, 0.49 km NE of Rennix Gap	-36.3579	148.5060	25	WGS84	0.0001	GPS	Nicholas Porch	1580	1580	2025-02-22	Nicholas Porch	https://orcid.org/0000-0001-7179-3843	elevation from Google Earth	Tullgren funnel extraction of 4 combined 0.25 sq. m litter samples	open shrubby subalpine grassland
diboslad001	PhysicalObject	PreservedSpecimen	Specimen records for named Dalodesmidae species from Hermon Slade Foundation project HSF23033	Museums Victoria	Entomology	K15998	Animalia	Arthropoda	Diplopoda	Polydesmida	Dalodesmidae	Dibologonus	sladei	Dibologonus sladei Mesibov, 2025	species	Robert Mesibov	https://orcid.org/0000-0003-3466-5038	2025-09	1	individuals	1M	in 95% EtOH	paratype	recorded	native	HS10-C-L1	Oceania	Australia	AU	Victoria	Dargo High Plains Road, 0.14 km SE by E of King Spur Track junction	-37.1134	147.1677	25	WGS84	0.0001	GPS	Nicholas Porch	1565	1585	2024-04-14	Nicholas Porch	https://orcid.org/0000-0001-7179-3843	elevation from Google Earth	Tullgren funnel extraction of 4 combined 0.25 sq. m litter samples	closed snow gum woodland
diboslad002	PhysicalObject	PreservedSpecimen	Specimen records for named Dalodesmidae species from Hermon Slade Foundation project HSF23033	Museums Victoria	Entomology	K15999	Animalia	Arthropoda	Diplopoda	Polydesmida	Dalodesmidae	Dibologonus	sladei	Dibologonus sladei Mesibov, 2025	species	Robert Mesibov	https://orcid.org/0000-0003-3466-5038	2025-09	1	individuals	1M	in 70% EtOH	holotype	recorded	native	HS10-C-L3	Oceania	Australia	AU	Victoria	Dargo High Plains Road, 90 m S by W of King Spur Track junction	-37.1134	147.1662	25	WGS84	0.0001	GPS	Nicholas Porch	1575	1595	2024-04-14	Nicholas Porch	https://orcid.org/0000-0001-7179-3843	elevation from Google Earth	Tullgren funnel extraction of 4 combined 0.25 sq. m litter samples	closed snow gum woodland
diboslad003	PhysicalObject	PreservedSpecimen	Specimen records for named Dalodesmidae species from Hermon Slade Foundation project HSF23033	Museums Victoria	Entomology	K16000	Animalia	Arthropoda	Diplopoda	Polydesmida	Dalodesmidae	Dibologonus	sladei	Dibologonus sladei Mesibov, 2025	species	Robert Mesibov	https://orcid.org/0000-0003-3466-5038	2025-09	1	individuals	1M	in 70% EtOH		recorded	native	HS14-C-L1	Oceania	Australia	AU	Victoria	Mt Buffalo, 0.26 km NW of Cresta Valley carpark entrance	-36.7625	146.7834	25	WGS84	0.0001	GPS	Nicholas Porch	1505	1525	2024-04-13	Nicholas Porch	https://orcid.org/0000-0001-7179-3843	elevation from Google Earth	Tullgren funnel extraction of 4 combined 0.25 sq. m litter samples	closed shrubby subalpine woodland
diboslad004	PhysicalObject	PreservedSpecimen	Specimen records for named Dalodesmidae species from Hermon Slade Foundation project HSF23033	Museums Victoria	Entomology	K16001	Animalia	Arthropoda	Diplopoda	Polydesmida	Dalodesmidae	Dibologonus	sladei	Dibologonus sladei Mesibov, 2025	species	Robert Mesibov	https://orcid.org/0000-0003-3466-5038	2025-09	14	individuals	4M,10F	in 70% EtOH		recorded	native	HS11-O-L2	Oceania	Australia	AU	Victoria	Dargo High Plains, King Spur Track, E of Dargo High Plains Road	-37.1151	147.1782	25	WGS84	0.0001	GPS	Nicholas Porch	1525	1545	2024-04-14	Nicholas Porch	https://orcid.org/0000-0001-7179-3843	elevation from Google Earth	Tullgren funnel extraction of 4 combined 0.25 sq. m litter samples	open shrubby subalpine grassland
diboslad005	PhysicalObject	PreservedSpecimen	Specimen records for named Dalodesmidae species from Hermon Slade Foundation project HSF23033	Museums Victoria	Entomology	K16002	Animalia	Arthropoda	Diplopoda	Polydesmida	Dalodesmidae	Dibologonus	sladei	Dibologonus sladei Mesibov, 2025	species	Robert Mesibov	https://orcid.org/0000-0003-3466-5038	2025-09	20	individuals	6M,14F	in 70% EtOH	paratypes	recorded	native	HS10-C-L1	Oceania	Australia	AU	Victoria	Dargo High Plains Road, 0.14 km SE by E of King Spur Track junction	-37.1134	147.1677	25	WGS84	0.0001	GPS	Nicholas Porch	1565	1585	2024-04-14	Nicholas Porch	https://orcid.org/0000-0001-7179-3843	elevation from Google Earth	Tullgren funnel extraction of 4 combined 0.25 sq. m litter samples	closed snow gum woodland
diboslad006	PhysicalObject	PreservedSpecimen	Specimen records for named Dalodesmidae species from Hermon Slade Foundation project HSF23033	Museums Victoria	Entomology	K16003	Animalia	Arthropoda	Diplopoda	Polydesmida	Dalodesmidae	Dibologonus	sladei	Dibologonus sladei Mesibov, 2025	species	Robert Mesibov	https://orcid.org/0000-0003-3466-5038	2025-09	2	individuals	1M,1F	in 70% EtOH		recorded	native	HS11-O-L3	Oceania	Australia	AU	Victoria	Dargo High Plains, King Spur Track, E of Dargo High Plains Road	-37.1162	147.1788	25	WGS84	0.0001	GPS	Nicholas Porch	1525	1545	2024-04-14	Nicholas Porch	https://orcid.org/0000-0001-7179-3843	elevation from Google Earth	Tullgren funnel extraction of 4 combined 0.25 sq. m litter samples	open grassy subalpine shrubland
diboslad007	PhysicalObject	PreservedSpecimen	Specimen records for named Dalodesmidae species from Hermon Slade Foundation project HSF23033	Museums Victoria	Entomology	K16004	Animalia	Arthropoda	Diplopoda	Polydesmida	Dalodesmidae	Dibologonus	sladei	Dibologonus sladei Mesibov, 2025	species	Robert Mesibov	https://orcid.org/0000-0003-3466-5038	2025-09	25	individuals	12M,13F	in 70% EtOH	paratypes	recorded	native	HS10-C-L2	Oceania	Australia	AU	Victoria	Dargo High Plains Road, 0.13 km S by E of King Spur Track junction	-37.1137	147.1669	25	WGS84	0.0001	GPS	Nicholas Porch	1570	1590	2024-04-14	Nicholas Porch	https://orcid.org/0000-0001-7179-3843	elevation from Google Earth	Tullgren funnel extraction of 4 combined 0.25 sq. m litter samples	closed snow gum woodland
diboslad008	PhysicalObject	PreservedSpecimen	Specimen records for named Dalodesmidae species from Hermon Slade Foundation project HSF23033	Museums Victoria	Entomology	K16005	Animalia	Arthropoda	Diplopoda	Polydesmida	Dalodesmidae	Dibologonus	sladei	Dibologonus sladei Mesibov, 2025	species	Robert Mesibov	https://orcid.org/0000-0003-3466-5038	2025-09	37	individuals	13M,24F	in 70% EtOH	paratypes	recorded	native	HS10-C-L3	Oceania	Australia	AU	Victoria	Dargo High Plains Road, 90 m S by W of King Spur Track junction	-37.1134	147.1662	25	WGS84	0.0001	GPS	Nicholas Porch	1575	1595	2024-04-14	Nicholas Porch	https://orcid.org/0000-0001-7179-3843	elevation from Google Earth	Tullgren funnel extraction of 4 combined 0.25 sq. m litter samples	closed snow gum woodland
diboslad009	PhysicalObject	PreservedSpecimen	Specimen records for named Dalodesmidae species from Hermon Slade Foundation project HSF23033	Museums Victoria	Entomology	K16006	Animalia	Arthropoda	Diplopoda	Polydesmida	Dalodesmidae	Dibologonus	sladei	Dibologonus sladei Mesibov, 2025	species	Robert Mesibov	https://orcid.org/0000-0003-3466-5038	2025-09	4	individuals	2M,2F	in 70% EtOH		recorded	native	HS14-C-L2	Oceania	Australia	AU	Victoria	Mt Buffalo, 0.16 km NW by W of Cresta Valley carpark entrance	-36.7635	146.7839	25	WGS84	0.0001	GPS	Nicholas Porch	1500	1520	2024-04-13	Nicholas Porch	https://orcid.org/0000-0001-7179-3843	elevation from Google Earth	Tullgren funnel extraction of 4 combined 0.25 sq. m litter samples	closed shrubby subalpine woodland
diboslad010	PhysicalObject	PreservedSpecimen	Specimen records for named Dalodesmidae species from Hermon Slade Foundation project HSF23033	Museums Victoria	Entomology	K16007	Animalia	Arthropoda	Diplopoda	Polydesmida	Dalodesmidae	Dibologonus	sladei	Dibologonus sladei Mesibov, 2025	species	Robert Mesibov	https://orcid.org/0000-0003-3466-5038	2025-09	5	individuals	3M,2F	in 70% EtOH		recorded	native	HS07-C-L1	Oceania	Australia	AU	Victoria	Dinner Plain area, 0.41 km S by W of JB Plain carpark	-37.0257	147.2200	25	WGS84	0.0001	GPS	Nicholas Porch	1620	1640	2024-04-14	Nicholas Porch	https://orcid.org/0000-0001-7179-3843	elevation from Google Earth	Tullgren funnel extraction of 4 combined 0.25 sq. m litter samples	closed grassy/shrubby snow gum woodland
dibomajo001	PhysicalObject	PreservedSpecimen	Specimen records for named Dalodesmidae species from Hermon Slade Foundation project HSF23033	Museums Victoria	Entomology	K16008	Animalia	Arthropoda	Diplopoda	Polydesmida	Dalodesmidae	Dibologonus	major	Dibologonus major Mesibov, 2025	species	Robert Mesibov	https://orcid.org/0000-0003-3466-5038	2025-09	1	individuals	1M	in 70% EtOH	holotype	recorded	native	NP23-18	Oceania	Australia	AU	Victoria	Baw Baw National Park, 0.5 km NNE of Mt St Gwinear carpark	-37.8368	146.3346	25	WGS84	0.0001	GPS	Nicholas Porch	1270	1270	2023-03-15	Nicholas Porch	https://orcid.org/0000-0001-7179-3843	elevation from Google Earth	Tullgren funnel extraction of 2 sq. m. of litter	riparian cool temperate rainforest
dibomajo002	PhysicalObject	PreservedSpecimen	Specimen records for named Dalodesmidae species from Hermon Slade Foundation project HSF23033	Museums Victoria	Entomology	K16009	Animalia	Arthropoda	Diplopoda	Polydesmida	Dalodesmidae	Dibologonus	major	Dibologonus major Mesibov, 2025	species	Robert Mesibov	https://orcid.org/0000-0003-3466-5038	2025-09	1	individuals	1M	in 95% EtOH	paratype	recorded	native	NP23-20	Oceania	Australia	AU	Victoria	Mt St Gwinear Road, 1.1 km WNW of junction with Thomson Valley Road	-37.8163	146.3456	25	WGS84	0.0001	GPS	Nicholas Porch	1035	1035	2023-03-15	Nicholas Porch	https://orcid.org/0000-0001-7179-3843	elevation from Google Earth	Tullgren funnel extraction of 2 sq. m. of litter	wet sclerophyl forest
dibomajo003	PhysicalObject	PreservedSpecimen	Specimen records for named Dalodesmidae species from Hermon Slade Foundation project HSF23033	Museums Victoria	Entomology	K16010	Animalia	Arthropoda	Diplopoda	Polydesmida	Dalodesmidae	Dibologonus	major	Dibologonus major Mesibov, 2025	species	Robert Mesibov	https://orcid.org/0000-0003-3466-5038	2025-09	2	individuals	2M	in 70% EtOH	paratypes	recorded	native	NP23-18	Oceania	Australia	AU	Victoria	Baw Baw National Park, 0.5 km NNE of Mt St Gwinear carpark	-37.8368	146.3346	25	WGS84	0.0001	GPS	Nicholas Porch	1270	1270	2023-03-15	Nicholas Porch	https://orcid.org/0000-0001-7179-3843	elevation from Google Earth	Tullgren funnel extraction of 2 sq. m. of litter	riparian cool temperate rainforest
dibomino001	PhysicalObject	PreservedSpecimen	Specimen records for named Dalodesmidae species from Hermon Slade Foundation project HSF23033	Museums Victoria	Entomology	K16011	Animalia	Arthropoda	Diplopoda	Polydesmida	Dalodesmidae	Dibologonus	minor	Dibologonus minor Mesibov, 2025	species	Robert Mesibov	https://orcid.org/0000-0003-3466-5038	2025-09	1	individuals	1F	in 70% EtOH	paratype	recorded	native	NP23-08	Oceania	Australia	AU	Victoria	Baw Baw Alpine Reserve, 40 m N of Saxons Picnic Area	-37.8354	146.2589	25	WGS84	0.0001	GPS	Nicholas Porch	1435	1435	2023-03-05	Nicholas Porch	https://orcid.org/0000-0001-7179-3843	elevation from Google Earth	Tullgren funnel extraction of 2 sq. m. of litter	snow gum woodland
dibomino002	PhysicalObject	PreservedSpecimen	Specimen records for named Dalodesmidae species from Hermon Slade Foundation project HSF23033	Museums Victoria	Entomology	K16012	Animalia	Arthropoda	Diplopoda	Polydesmida	Dalodesmidae	Dibologonus	minor	Dibologonus minor Mesibov, 2025	species	Robert Mesibov	https://orcid.org/0000-0003-3466-5038	2025-09	1	individuals	1M	in 95% EtOH	holotype	recorded	native	HS20-C-L3	Oceania	Australia	AU	Victoria	Mt Baw Baw, 0.43 km S by W of Mt Baw Baw summit	-37.8433	146.2748	25	WGS84	0.0001	GPS	Nicholas Porch	1410	1430	2024-02-13	Nicholas Porch | Daniel Kurek	https://orcid.org/0000-0001-7179-3843	elevation from Google Earth	Tullgren funnel extraction of 4 combined 0.25 sq. m litter samples	closed shrubby subalpine woodland
dibomino004	PhysicalObject	PreservedSpecimen	Specimen records for named Dalodesmidae species from Hermon Slade Foundation project HSF23033	Museums Victoria	Entomology	K16013	Animalia	Arthropoda	Diplopoda	Polydesmida	Dalodesmidae	Dibologonus	minor	Dibologonus minor Mesibov, 2025	species	Robert Mesibov	https://orcid.org/0000-0003-3466-5038	2025-09	1	individuals	1M	in 70% EtOH	paratype	recorded	native	NP23-18	Oceania	Australia	AU	Victoria	Baw Baw National Park, 0.5 km NNE of Mt St Gwinear carpark	-37.8368	146.3346	25	WGS84	0.0001	GPS	Nicholas Porch	1270	1270	2023-03-15	Nicholas Porch	https://orcid.org/0000-0001-7179-3843	elevation from Google Earth	Tullgren funnel extraction of 2 sq. m. of litter	riparian cool temperate rainforest
dibomino005	PhysicalObject	PreservedSpecimen	Specimen records for named Dalodesmidae species from Hermon Slade Foundation project HSF23033	Museums Victoria	Entomology	K16014	Animalia	Arthropoda	Diplopoda	Polydesmida	Dalodesmidae	Dibologonus	minor	Dibologonus minor Mesibov, 2025	species	Robert Mesibov	https://orcid.org/0000-0003-3466-5038	2025-09	2	individuals	2M	in 70% EtOH	paratypes	recorded	native	HS27-O-L3	Oceania	Australia	AU	Victoria	Mt Baw Baw Alpine Reserve, 0.35 km W of Mt Baw Baw summit	-37.8371	146.2734	25	WGS84	0.0001	GPS	Nicholas Porch	1560	1560	2024-05-03	Nicholas Porch | Aidan Fitt	https://orcid.org/0000-0001-7179-3843	elevation from Google Earth	Tullgren funnel extraction of 4 combined 0.25 sq. m litter samples	grassy/shrubby snow gum woodland
dibomino006	PhysicalObject	PreservedSpecimen	Specimen records for named Dalodesmidae species from Hermon Slade Foundation project HSF23033	Museums Victoria	Entomology	K16503	Animalia	Arthropoda	Diplopoda	Polydesmida	Dalodesmidae	Dibologonus	minor	Dibologonus minor Mesibov, 2025	species	Robert Mesibov	https://orcid.org/0000-0003-3466-5038	2025-09	2	individuals	2M	in 70% EtOH	paratypes	recorded	native	NP23-05	Oceania	Australia	AU	Victoria	Baw Baw Alpine Reserve, near NE middle of carpark 3	-37.8382	146.2611	25	WGS84	0.0001	GPS	Nicholas Porch	1460	1460	2023-03-05	Nicholas Porch	https://orcid.org/0000-0001-7179-3843	elevation from Google Earth	Tullgren funnel extraction of 2 sq. m. of litter	snow gum woodland
dibomino007	PhysicalObject	PreservedSpecimen	Specimen records for named Dalodesmidae species from Hermon Slade Foundation project HSF23033	Museums Victoria	Entomology	K16504	Animalia	Arthropoda	Diplopoda	Polydesmida	Dalodesmidae	Dibologonus	minor	Dibologonus minor Mesibov, 2025	species	Robert Mesibov	https://orcid.org/0000-0003-3466-5038	2025-09	3	individuals	1M,2F	in 70% EtOH	paratypes	recorded	native	NP23-10	Oceania	Australia	AU	Victoria	Baw Baw Alpine Reserve, 0.1 km NE by E of Saxons Picnic Area	-37.8352	146.2599	25	WGS84	0.0001	GPS	Nicholas Porch	1430	1430	2023-03-05	Nicholas Porch	https://orcid.org/0000-0001-7179-3843	elevation from Google Earth	Tullgren funnel extraction of 2 sq. m. of litter	snow gum woodland
dibomino008	PhysicalObject	PreservedSpecimen	Specimen records for named Dalodesmidae species from Hermon Slade Foundation project HSF23033	Museums Victoria	Entomology	K16505	Animalia	Arthropoda	Diplopoda	Polydesmida	Dalodesmidae	Dibologonus	minor	Dibologonus minor Mesibov, 2025	species	Robert Mesibov	https://orcid.org/0000-0003-3466-5038	2025-09	3	individuals	1M,2F	in 70% EtOH	paratypes	recorded	native	NP23-11	Oceania	Australia	AU	Victoria	Baw Baw Tourist Road, 0.79 km WNW of Baw Baw Alpine Resort entrance	-37.8475	146.2324	25	WGS84	0.0001	GPS	Nicholas Porch	760	760	2023-03-05	Nicholas Porch	https://orcid.org/0000-0001-7179-3843	elevation from Google Earth	Tullgren funnel extraction of 2 sq. m. of litter	snow gum woodland
dibooedi001	PhysicalObject	PreservedSpecimen	Specimen records for named Dalodesmidae species from Hermon Slade Foundation project HSF23033	Museums Victoria	Entomology	K16506	Animalia	Arthropoda	Diplopoda	Polydesmida	Dalodesmidae	Dibologonus	oedipus	Dibologonus oedipus Mesibov, 2025	species	Robert Mesibov	https://orcid.org/0000-0003-3466-5038	2025-09	10	individuals	9M,1F	in 70% EtOH	paratypes	recorded	native	HS40-C-L3	Oceania	Australia	AU	New South Wales	Kosciuszko National Park, 0.52 km NNE of Rennix Gap	-36.3567	148.5046	25	WGS84	0.0001	GPS	Nicholas Porch	1595	1595	2025-02-09	Nicholas Porch | Aidan Fitt	https://orcid.org/0000-0001-7179-3843	elevation from Google Earth	Tullgren funnel extraction of 4 combined 0.25 sq. m litter samples	closed shrubby subalpine woodland
dibooedi002	PhysicalObject	PreservedSpecimen	Specimen records for named Dalodesmidae species from Hermon Slade Foundation project HSF23033	Museums Victoria	Entomology	K16507	Animalia	Arthropoda	Diplopoda	Polydesmida	Dalodesmidae	Dibologonus	oedipus	Dibologonus oedipus Mesibov, 2025	species	Robert Mesibov	https://orcid.org/0000-0003-3466-5038	2025-09	1	individuals	1F	in 70% EtOH		recorded	native	HS53-C-L1	Oceania	Australia	AU	Australian Capital Territory	Namadgi National Park, 0.85 km NNE of Pryors Hut	-35.5554	148.7821	25	WGS84	0.0001	GPS	Nicholas Porch	1660	1660	2025-02-27	Nicholas Porch	https://orcid.org/0000-0001-7179-3843	elevation from Google Earth	Tullgren funnel extraction of 4 combined 0.25 sq. m litter samples	closed shrubby subalpine woodland
dibooedi003	PhysicalObject	PreservedSpecimen	Specimen records for named Dalodesmidae species from Hermon Slade Foundation project HSF23033	Museums Victoria	Entomology	K16508	Animalia	Arthropoda	Diplopoda	Polydesmida	Dalodesmidae	Dibologonus	oedipus	Dibologonus oedipus Mesibov, 2025	species	Robert Mesibov	https://orcid.org/0000-0003-3466-5038	2025-09	1	individuals	1F	in 70% EtOH		recorded	native	HS53-C-L2	Oceania	Australia	AU	Australian Capital Territory	Namadgi National Park, 0.89 km NNE of Pryors Hut	-35.5548	148.7817	25	WGS84	0.0001	GPS	Nicholas Porch	1650	1650	2025-02-27	Nicholas Porch	https://orcid.org/0000-0001-7179-3843	elevation from Google Earth	Tullgren funnel extraction of 4 combined 0.25 sq. m litter samples	closed shrubby subalpine woodland
dibooedi004	PhysicalObject	PreservedSpecimen	Specimen records for named Dalodesmidae species from Hermon Slade Foundation project HSF23033	Museums Victoria	Entomology	K16509	Animalia	Arthropoda	Diplopoda	Polydesmida	Dalodesmidae	Dibologonus	oedipus	Dibologonus oedipus Mesibov, 2025	species	Robert Mesibov	https://orcid.org/0000-0003-3466-5038	2025-09	1	individuals	1M	in 70% EtOH		recorded	native	HS39-C-L2	Oceania	Australia	AU	New South Wales	Kosciuszko National Park, 0.34 km W of Mt Guthrie summit	-36.4280	148.3334	25	WGS84	0.0001	GPS	Nicholas Porch	1880	1880	2025-02-09	Nicholas Porch | Aidan Fitt	https://orcid.org/0000-0001-7179-3843	elevation from Google Earth	Tullgren funnel extraction of 4 combined 0.25 sq. m litter samples	closed shrubby subalpine snow gum woodland
dibooedi005	PhysicalObject	PreservedSpecimen	Specimen records for named Dalodesmidae species from Hermon Slade Foundation project HSF23033	Museums Victoria	Entomology	K16510	Animalia	Arthropoda	Diplopoda	Polydesmida	Dalodesmidae	Dibologonus	oedipus	Dibologonus oedipus Mesibov, 2025	species	Robert Mesibov	https://orcid.org/0000-0003-3466-5038	2025-09	1	individuals	1M	in 95% EtOH	paratype	recorded	native	HS40-C-L2	Oceania	Australia	AU	New South Wales	Kosciuszko National Park, 0.58 km NNE of Rennix Gap	-36.3561	148.5046	25	WGS84	0.0001	GPS	Nicholas Porch	1600	1600	2025-02-09	Nicholas Porch | Aidan Fitt	https://orcid.org/0000-0001-7179-3843	elevation from Google Earth	Tullgren funnel extraction of 4 combined 0.25 sq. m litter samples	closed shrubby subalpine woodland
dibooedi006	PhysicalObject	PreservedSpecimen	Specimen records for named Dalodesmidae species from Hermon Slade Foundation project HSF23033	Museums Victoria	Entomology	K16511	Animalia	Arthropoda	Diplopoda	Polydesmida	Dalodesmidae	Dibologonus	oedipus	Dibologonus oedipus Mesibov, 2025	species	Robert Mesibov	https://orcid.org/0000-0003-3466-5038	2025-09	1	individuals	1M	in 70% EtOH	holotype	recorded	native	HS41-O-L3	Oceania	Australia	AU	New South Wales	Kosciuszko National Park, 0.49 km NE of Rennix Gap	-36.3579	148.5060	25	WGS84	0.0001	GPS	Nicholas Porch	1580	1580	2025-02-22	Nicholas Porch	https://orcid.org/0000-0001-7179-3843	elevation from Google Earth	Tullgren funnel extraction of 4 combined 0.25 sq. m litter samples	open shrubby subalpine grassland
dibooedi007	PhysicalObject	PreservedSpecimen	Specimen records for named Dalodesmidae species from Hermon Slade Foundation project HSF23033	Museums Victoria	Entomology	K16512	Animalia	Arthropoda	Diplopoda	Polydesmida	Dalodesmidae	Dibologonus	oedipus	Dibologonus oedipus Mesibov, 2025	species	Robert Mesibov	https://orcid.org/0000-0003-3466-5038	2025-09	1	individuals	1M	in 70% EtOH		recorded	native	HS54-C-L2	Oceania	Australia	AU	Australian Capital Territory	Namadgi National Park, 0.14 km ENE of Mt Franklin Chalet	-35.4906	148.7667	25	WGS84	0.0001	GPS	Nicholas Porch	1525	1525	2025-02-26	Nicholas Porch	https://orcid.org/0000-0001-7179-3843	elevation from Google Earth	Tullgren funnel extraction of 4 combined 0.25 sq. m litter samples	closed shrubby subalpine woodland
dibooedi008	PhysicalObject	PreservedSpecimen	Specimen records for named Dalodesmidae species from Hermon Slade Foundation project HSF23033	Museums Victoria	Entomology	K16513	Animalia	Arthropoda	Diplopoda	Polydesmida	Dalodesmidae	Dibologonus	oedipus	Dibologonus oedipus Mesibov, 2025	species	Robert Mesibov	https://orcid.org/0000-0003-3466-5038	2025-09	2	individuals	1M,1F	in 70% EtOH		recorded	native	HS42-C-L3	Oceania	Australia	AU	New South Wales	Kosciuszko National Park, 0.31 km SE of Dead Horse Gap	-36.5262	148.2625	25	WGS84	0.0001	GPS	Nicholas Porch	1635	1635	2025-02-09	Nicholas Porch | Aidan Fitt	https://orcid.org/0000-0001-7179-3843	elevation from Google Earth	Tullgren funnel extraction of 4 combined 0.25 sq. m litter samples	closed grassy subalpine woodland
dibooedi009	PhysicalObject	PreservedSpecimen	Specimen records for named Dalodesmidae species from Hermon Slade Foundation project HSF23033	Museums Victoria	Entomology	K16514	Animalia	Arthropoda	Diplopoda	Polydesmida	Dalodesmidae	Dibologonus	oedipus	Dibologonus oedipus Mesibov, 2025	species	Robert Mesibov	https://orcid.org/0000-0003-3466-5038	2025-09	2	individuals	1M,1F	in 70% EtOH		recorded	native	HS43-O-L2	Oceania	Australia	AU	New South Wales	Kosciuszko National Park, 0.23 km E by N of Dead Horse Gap	-36.5240	148.2626	25	WGS84	0.0001	GPS	Nicholas Porch	1570	1570	2025-02-23	Nicholas Porch	https://orcid.org/0000-0001-7179-3843	elevation from Google Earth	Tullgren funnel extraction of 4 combined 0.25 sq. m litter samples	open subalpine shrubland
dibooedi010	PhysicalObject	PreservedSpecimen	Specimen records for named Dalodesmidae species from Hermon Slade Foundation project HSF23033	Museums Victoria	Entomology	K16515	Animalia	Arthropoda	Diplopoda	Polydesmida	Dalodesmidae	Dibologonus	oedipus	Dibologonus oedipus Mesibov, 2025	species	Robert Mesibov	https://orcid.org/0000-0003-3466-5038	2025-09	2	individuals	2M	in 70% EtOH		recorded	native	HS43-O-L3	Oceania	Australia	AU	New South Wales	Kosciuszko National Park, 0.17 km E by N of Dead Horse Gap	-36.5238	148.2619	25	WGS84	0.0001	GPS	Nicholas Porch	1575	1575	2025-02-23	Nicholas Porch	https://orcid.org/0000-0001-7179-3843	elevation from Google Earth	Tullgren funnel extraction of 4 combined 0.25 sq. m litter samples	open shrubby subalpine grassland
dibooedi011	PhysicalObject	PreservedSpecimen	Specimen records for named Dalodesmidae species from Hermon Slade Foundation project HSF23033	Museums Victoria	Entomology	K16516	Animalia	Arthropoda	Diplopoda	Polydesmida	Dalodesmidae	Dibologonus	oedipus	Dibologonus oedipus Mesibov, 2025	species	Robert Mesibov	https://orcid.org/0000-0003-3466-5038	2025-09	25	individuals	8M,17F	in 70% EtOH	paratypes	recorded	native	HS41-O-L3	Oceania	Australia	AU	New South Wales	Kosciuszko National Park, 0.49 km NE of Rennix Gap	-36.3579	148.5060	25	WGS84	0.0001	GPS	Nicholas Porch	1580	1580	2025-02-22	Nicholas Porch	https://orcid.org/0000-0001-7179-3843	elevation from Google Earth	Tullgren funnel extraction of 4 combined 0.25 sq. m litter samples	open shrubby subalpine grassland
dibooedi012	PhysicalObject	PreservedSpecimen	Specimen records for named Dalodesmidae species from Hermon Slade Foundation project HSF23033	Museums Victoria	Entomology	K16517	Animalia	Arthropoda	Diplopoda	Polydesmida	Dalodesmidae	Dibologonus	oedipus	Dibologonus oedipus Mesibov, 2025	species	Robert Mesibov	https://orcid.org/0000-0003-3466-5038	2025-09	3	individuals	1F,2J	in 70% EtOH		recorded	native	HS48-C-L3	Oceania	Australia	AU	New South Wales	Kosciuszko National Park, 0.97 km E of Bullocks Hill campground	-35.7758	148.5290	25	WGS84	0.0001	GPS	Nicholas Porch	1485	1485	2025-02-10	Nicholas Porch | Aidan Fitt	https://orcid.org/0000-0001-7179-3843	elevation from Google Earth	Tullgren funnel extraction of 4 combined 0.25 sq. m litter samples	under trees in open grassy subalpine woodland
dibooedi013	PhysicalObject	PreservedSpecimen	Specimen records for named Dalodesmidae species from Hermon Slade Foundation project HSF23033	Museums Victoria	Entomology	K16518	Animalia	Arthropoda	Diplopoda	Polydesmida	Dalodesmidae	Dibologonus	oedipus	Dibologonus oedipus Mesibov, 2025	species	Robert Mesibov	https://orcid.org/0000-0003-3466-5038	2025-09	3	individuals	1M,1F,1J	in 70% EtOH		recorded	native	HS45-C-L1	Oceania	Australia	AU	New South Wales	Kosciuszko National Park, 0.85 km N by E of Mt Piper	-36.3832	148.4201	25	WGS84	0.0001	GPS	Nicholas Porch	1735	1735	2025-02-06	Nicholas Porch | Aidan Fitt	https://orcid.org/0000-0001-7179-3843	elevation from Google Earth	Tullgren funnel extraction of 4 combined 0.25 sq. m litter samples	closed grassy subalpine woodland
dibooedi014	PhysicalObject	PreservedSpecimen	Specimen records for named Dalodesmidae species from Hermon Slade Foundation project HSF23033	Museums Victoria	Entomology	K16519	Animalia	Arthropoda	Diplopoda	Polydesmida	Dalodesmidae	Dibologonus	oedipus	Dibologonus oedipus Mesibov, 2025	species	Robert Mesibov	https://orcid.org/0000-0003-3466-5038	2025-09	3	individuals	3F	in 70% EtOH		recorded	native	HS45-C-L3	Oceania	Australia	AU	New South Wales	Kosciuszko National Park, 1.02 km NNE of Mt Piper	-36.3823	148.4230	25	WGS84	0.0001	GPS	Nicholas Porch	1710	1710	2025-02-06	Nicholas Porch | Aidan Fitt	https://orcid.org/0000-0001-7179-3843	elevation from Google Earth	Tullgren funnel extraction of 4 combined 0.25 sq. m litter samples	closed grassy subalpine woodland
dibooedi015	PhysicalObject	PreservedSpecimen	Specimen records for named Dalodesmidae species from Hermon Slade Foundation project HSF23033	Museums Victoria	Entomology	K16520	Animalia	Arthropoda	Diplopoda	Polydesmida	Dalodesmidae	Dibologonus	oedipus	Dibologonus oedipus Mesibov, 2025	species	Robert Mesibov	https://orcid.org/0000-0003-3466-5038	2025-09	4	individuals	4F	in 70% EtOH		recorded	native	HS42-C-L2	Oceania	Australia	AU	New South Wales	Kosciuszko National Park, 0.21 km SE by S of Dead Horse Gap	-36.5258	148.2614	25	WGS84	0.0001	GPS	Nicholas Porch	1630	1630	2025-02-09	Nicholas Porch | Aidan Fitt	https://orcid.org/0000-0001-7179-3843	elevation from Google Earth	Tullgren funnel extraction of 4 combined 0.25 sq. m litter samples	closed grassy subalpine woodland
dibooedi016	PhysicalObject	PreservedSpecimen	Specimen records for named Dalodesmidae species from Hermon Slade Foundation project HSF23033	Museums Victoria	Entomology	K16521	Animalia	Arthropoda	Diplopoda	Polydesmida	Dalodesmidae	Dibologonus	oedipus	Dibologonus oedipus Mesibov, 2025	species	Robert Mesibov	https://orcid.org/0000-0003-3466-5038	2025-09	4	individuals	4F	in 70% EtOH		recorded	native	HS45-C-L2	Oceania	Australia	AU	New South Wales	Kosciuszko National Park, 0.93 km NNE of Mt Piper	-36.3828	148.4219	25	WGS84	0.0001	GPS	Nicholas Porch	1710	1710	2025-02-06	Nicholas Porch | Aidan Fitt	https://orcid.org/0000-0001-7179-3843	elevation from Google Earth	Tullgren funnel extraction of 4 combined 0.25 sq. m litter samples	closed shrubby subalpine woodland
dibooedi017	PhysicalObject	PreservedSpecimen	Specimen records for named Dalodesmidae species from Hermon Slade Foundation project HSF23033	Museums Victoria	Entomology	K16522	Animalia	Arthropoda	Diplopoda	Polydesmida	Dalodesmidae	Dibologonus	oedipus	Dibologonus oedipus Mesibov, 2025	species	Robert Mesibov	https://orcid.org/0000-0003-3466-5038	2025-09	4	individuals	4F	in 70% EtOH		recorded	native	HS47-C-L1	Oceania	Australia	AU	New South Wales	Kosciuszko National Park, 50 m N of Horse Camp Hut	-36.3310	148.3960	25	WGS84	0.0001	GPS	Nicholas Porch	1585	1585	2025-02-07	Nicholas Porch | Aidan Fitt	https://orcid.org/0000-0001-7179-3843	elevation from Google Earth	Tullgren funnel extraction of 4 combined 0.25 sq. m litter samples	closed tall shrubby (Podocarpus) subalpine woodland
dibooedi018	PhysicalObject	PreservedSpecimen	Specimen records for named Dalodesmidae species from Hermon Slade Foundation project HSF23033	Museums Victoria	Entomology	K16523	Animalia	Arthropoda	Diplopoda	Polydesmida	Dalodesmidae	Dibologonus	oedipus	Dibologonus oedipus Mesibov, 2025	species	Robert Mesibov	https://orcid.org/0000-0003-3466-5038	2025-09	5	individuals	1M,4F	in 70% EtOH		recorded	native	HS47-C-L3	Oceania	Australia	AU	New South Wales	Kosciuszko National Park, 0.15 km SSE of Horse Camp Hut	-36.3327	148.3967	25	WGS84	0.0001	GPS	Nicholas Porch	1565	1565	2025-02-07	Nicholas Porch | Aidan Fitt	https://orcid.org/0000-0001-7179-3843	elevation from Google Earth	Tullgren funnel extraction of 4 combined 0.25 sq. m litter samples	closed shrubby subalpine woodland
dibooedi019	PhysicalObject	PreservedSpecimen	Specimen records for named Dalodesmidae species from Hermon Slade Foundation project HSF23033	Museums Victoria	Entomology	K16524	Animalia	Arthropoda	Diplopoda	Polydesmida	Dalodesmidae	Dibologonus	oedipus	Dibologonus oedipus Mesibov, 2025	species	Robert Mesibov	https://orcid.org/0000-0003-3466-5038	2025-09	8	individuals	4M,4F	in 70% EtOH		recorded	native	HS42-C-L1	Oceania	Australia	AU	New South Wales	Kosciuszko National Park, 70 m NNW of Dead Horse Gap	-36.5237	148.2598	25	WGS84	0.0001	GPS	Nicholas Porch	1605	1605	2025-02-09	Nicholas Porch | Aidan Fitt	https://orcid.org/0000-0001-7179-3843	elevation from Google Earth	Tullgren funnel extraction of 4 combined 0.25 sq. m litter samples	closed shrubby, grassy subalpine woodland
dibooedi020	PhysicalObject	PreservedSpecimen	Specimen records for named Dalodesmidae species from Hermon Slade Foundation project HSF23033	Museums Victoria	Entomology	K16525	Animalia	Arthropoda	Diplopoda	Polydesmida	Dalodesmidae	Dibologonus	oedipus	Dibologonus oedipus Mesibov, 2025	species	Robert Mesibov	https://orcid.org/0000-0003-3466-5038	2025-09	9	individuals	4M,5F	in 70% EtOH		recorded	native	HS47-C-L2	Oceania	Australia	AU	New South Wales	Kosciuszko National Park, 0.13 km SE by S of Horse Camp Hut	-36.3324	148.3969	25	WGS84	0.0001	GPS	Nicholas Porch	1570	1570	2025-02-07	Nicholas Porch | Aidan Fitt	https://orcid.org/0000-0001-7179-3843	elevation from Google Earth	Tullgren funnel extraction of 4 combined 0.25 sq. m litter samples	closed tall shrubby (Podocarpus) subalpine woodland
dibooedi021	PhysicalObject	PreservedSpecimen	Specimen records for named Dalodesmidae species from Hermon Slade Foundation project HSF23033	Museums Victoria	Entomology	K16526	Animalia	Arthropoda	Diplopoda	Polydesmida	Dalodesmidae	Dibologonus	oedipus	Dibologonus oedipus Mesibov, 2025	species	Robert Mesibov	https://orcid.org/0000-0003-3466-5038	2025-09	9	individuals	7M,2F	in 70% EtOH	paratypes	recorded	native	HS40-C-L2	Oceania	Australia	AU	New South Wales	Kosciuszko National Park, 0.58 km NNE of Rennix Gap	-36.3561	148.5046	25	WGS84	0.0001	GPS	Nicholas Porch	1600	1600	2025-02-09	Nicholas Porch | Aidan Fitt	https://orcid.org/0000-0001-7179-3843	elevation from Google Earth	Tullgren funnel extraction of 4 combined 0.25 sq. m litter samples	closed shrubby subalpine woodland
polysanc001	PhysicalObject	PreservedSpecimen	Specimen records for named Dalodesmidae species from Hermon Slade Foundation project HSF23033	Museums Victoria	Entomology	K16527	Animalia	Arthropoda	Diplopoda	Polydesmida	Dalodesmidae	Polydactylogonus	sanctogwinear	Polydactylogonus sanctogwinear Mesibov, 2025	species	Robert Mesibov	https://orcid.org/0000-0003-3466-5038	2025-09	1	individuals	1M	in 70% EtOH	holotype	recorded	native	NP23-13	Oceania	Australia	AU	Victoria	Baw Baw National Park, 0.26 km NNW of Mt St Gwinear carpark	-37.8388	146.3306	25	WGS84	0.0001	GPS	Nicholas Porch	1325	1325	2023-03-15	Nicholas Porch	https://orcid.org/0000-0001-7179-3843	elevation from Google Earth	Tullgren funnel extraction of 2 sq. m. of litter	snow gum woodland
polysanc002	PhysicalObject	PreservedSpecimen	Specimen records for named Dalodesmidae species from Hermon Slade Foundation project HSF23033	Museums Victoria	Entomology	K16528	Animalia	Arthropoda	Diplopoda	Polydesmida	Dalodesmidae	Polydactylogonus	sanctogwinear	Polydactylogonus sanctogwinear Mesibov, 2025	species	Robert Mesibov	https://orcid.org/0000-0003-3466-5038	2025-09	1	individuals	1M	in 95% EtOH	paratype	recorded	native	NP23-13	Oceania	Australia	AU	Victoria	Baw Baw National Park, 0.26 km NNW of Mt St Gwinear carpark	-37.8388	146.3306	25	WGS84	0.0001	GPS	Nicholas Porch	1325	1325	2023-03-15	Nicholas Porch	https://orcid.org/0000-0001-7179-3843	elevation from Google Earth	Tullgren funnel extraction of 2 sq. m. of litter	snow gum woodland
polysanc003	PhysicalObject	PreservedSpecimen	Specimen records for named Dalodesmidae species from Hermon Slade Foundation project HSF23033	Museums Victoria	Entomology	K16529	Animalia	Arthropoda	Diplopoda	Polydesmida	Dalodesmidae	Polydactylogonus	sanctogwinear	Polydactylogonus sanctogwinear Mesibov, 2025	species	Robert Mesibov	https://orcid.org/0000-0003-3466-5038	2025-09	1	individuals	1M	in 70% EtOH	paratype	recorded	native	NP23-14	Oceania	Australia	AU	Victoria	Baw Baw National Park, 0.14 km N by W of Mt St Gwinear carpark	-37.8396	146.3315	25	WGS84	0.0001	GPS	Nicholas Porch	1315	1315	2023-03-15	Nicholas Porch	https://orcid.org/0000-0001-7179-3843	elevation from Google Earth	Tullgren funnel extraction of 2 sq. m. of litter	snow gum woodland
polysanc004	PhysicalObject	PreservedSpecimen	Specimen records for named Dalodesmidae species from Hermon Slade Foundation project HSF23033	Museums Victoria	Entomology	K16530	Animalia	Arthropoda	Diplopoda	Polydesmida	Dalodesmidae	Polydactylogonus	sanctogwinear	Polydactylogonus sanctogwinear Mesibov, 2025	species	Robert Mesibov	https://orcid.org/0000-0003-3466-5038	2025-09	4	individuals	4M	in 70% EtOH	paratypes	recorded	native	NP23-15	Oceania	Australia	AU	Victoria	Baw Baw National Park, 0.11 km W by N of Mt St Gwinear carpark	-37.8407	146.3307	25	WGS84	0.0001	GPS	Nicholas Porch	1305	1305	2023-03-15	Nicholas Porch	https://orcid.org/0000-0001-7179-3843	elevation from Google Earth	Tullgren funnel extraction of 2 sq. m. of litter	snow gum woodland
polysanc005	PhysicalObject	PreservedSpecimen	Specimen records for named Dalodesmidae species from Hermon Slade Foundation project HSF23033	Museums Victoria	Entomology	K16531	Animalia	Arthropoda	Diplopoda	Polydesmida	Dalodesmidae	Polydactylogonus	sanctogwinear	Polydactylogonus sanctogwinear Mesibov, 2025	species	Robert Mesibov	https://orcid.org/0000-0003-3466-5038	2025-09	7	individuals	7M	in 70% EtOH	paratypes	recorded	native	NP23-13	Oceania	Australia	AU	Victoria	Baw Baw National Park, 0.26 km NNW of Mt St Gwinear carpark	-37.8388	146.3306	25	WGS84	0.0001	GPS	Nicholas Porch	1325	1325	2023-03-15	Nicholas Porch	https://orcid.org/0000-0001-7179-3843	elevation from Google Earth	Tullgren funnel extraction of 2 sq. m. of litter	snow gum woodland
cerninop001	PhysicalObject	PreservedSpecimen	Specimen records for named Dalodesmidae species from Hermon Slade Foundation project HSF23033	Museums Victoria	Entomology	K15993	Animalia	Arthropoda	Diplopoda	Polydesmida	Dalodesmidae	Cernethia	inopinata	Cernethia inopinata Mesibov, 2015	species	Robert Mesibov	https://orcid.org/0000-0003-3466-5038	2025-09	38	individuals	3M,2F,33J	in 70% EtOH		recorded	native	HS53-C-L3	Oceania	Australia	AU	Australian Capital Territory	Namadgi National Park, 0.92 km NE by N of Pryors Hut	-35.5554	148.7837	25	WGS84	0.0001	GPS	Nicholas Porch	1650	1650	2025-02-27	Nicholas Porch	https://orcid.org/0000-0001-7179-3843	elevation from Google Earth	Tullgren funnel extraction of 4 combined 0.25 sq. m litter samples	closed shrubby subalpine woodland
cerninop002	PhysicalObject	PreservedSpecimen	Specimen records for named Dalodesmidae species from Hermon Slade Foundation project HSF23033	Museums Victoria	Entomology	K15994	Animalia	Arthropoda	Diplopoda	Polydesmida	Dalodesmidae	Cernethia	inopinata	Cernethia inopinata Mesibov, 2015	species	Robert Mesibov	https://orcid.org/0000-0003-3466-5038	2025-09	40	individuals	7M,31F,2J	in 70% EtOH		recorded	native	HS08-O-P3	Oceania	Australia	AU	Victoria	Dinner Plain area, 0.3 km SE by S of JB Plain carpark	-37.0243	147.2227	25	WGS84	0.0001	GPS	Nicholas Porch	1605	1625	2024-01-09/23	Nicholas Porch | Keith Bayless	https://orcid.org/0000-0001-7179-3843 | https://orcid.org/0000-0002-8283-7052	elevation from Google Earth	ex 16 combined samples from 4 x 4 pitfall grid	open wet herb-rich subalpine grassland
cerninop003	PhysicalObject	PreservedSpecimen	Specimen records for named Dalodesmidae species from Hermon Slade Foundation project HSF23033	Museums Victoria	Entomology	K15995	Animalia	Arthropoda	Diplopoda	Polydesmida	Dalodesmidae	Cernethia	inopinata	Cernethia inopinata Mesibov, 2015	species	Robert Mesibov	https://orcid.org/0000-0003-3466-5038	2025-09	43	individuals	17M,13F,13J	in 70% EtOH		recorded	native	HS08-O-L3	Oceania	Australia	AU	Victoria	Dinner Plain area, 0.3 km SE by S of JB Plain carpark	-37.0243	147.2227	25	WGS84	0.0001	GPS	Nicholas Porch	1605	1625	2024-04-14	Nicholas Porch	https://orcid.org/0000-0001-7179-3843	elevation from Google Earth	Tullgren funnel extraction of 4 combined 0.25 sq. m litter samples	open wet herb-rich subalpine grassland
cerninop004	PhysicalObject	PreservedSpecimen	Specimen records for named Dalodesmidae species from Hermon Slade Foundation project HSF23033	Museums Victoria	Entomology	K15996	Animalia	Arthropoda	Diplopoda	Polydesmida	Dalodesmidae	Cernethia	inopinata	Cernethia inopinata Mesibov, 2015	species	Robert Mesibov	https://orcid.org/0000-0003-3466-5038	2025-09	4	individuals	4J	in 70% EtOH		recorded	native	HS53-C-L2	Oceania	Australia	AU	Australian Capital Territory	Namadgi National Park, 0.89 km NNE of Pryors Hut	-35.5548	148.7817	25	WGS84	0.0001	GPS	Nicholas Porch	1650	1650	2025-02-27	Nicholas Porch	https://orcid.org/0000-0001-7179-3843	elevation from Google Earth	Tullgren funnel extraction of 4 combined 0.25 sq. m litter samples	closed shrubby subalpine woodland
cerninop005	PhysicalObject	PreservedSpecimen	Specimen records for named Dalodesmidae species from Hermon Slade Foundation project HSF23033	Museums Victoria	Entomology	K15997	Animalia	Arthropoda	Diplopoda	Polydesmida	Dalodesmidae	Cernethia	inopinata	Cernethia inopinata Mesibov, 2015	species	Robert Mesibov	https://orcid.org/0000-0003-3466-5038	2025-09	9	individuals	1F,8J	in 70% EtOH		recorded	native	HS53-C-L1	Oceania	Australia	AU	Australian Capital Territory	Namadgi National Park, 0.85 km NNE of Pryors Hut	-35.5554	148.7821	25	WGS84	0.0001	GPS	Nicholas Porch	1660	1660	2025-02-27	Nicholas Porch	https://orcid.org/0000-0001-7179-3843	elevation from Google Earth	Tullgren funnel extraction of 4 combined 0.25 sq. m litter samples	closed shrubby subalpine woodland
lissmill001	PhysicalObject	PreservedSpecimen	Specimen records for named Dalodesmidae species from Hermon Slade Foundation project HSF23033	Deakin University	Porch collection		Animalia	Arthropoda	Diplopoda	Polydesmida	Dalodesmidae	Lissodesmus	milledgei	Lissodesmus milledgei Mesibov, 2006	species	Robert Mesibov	https://orcid.org/0000-0003-3466-5038	2025-09	1	individuals	1F	in 70% EtOH		recorded	native	HS17-C-L3	Oceania	Australia	AU	Victoria	Mt Baw Baw, 0.18 km NW by W of Saxons Picnic Area	-37.8347	146.2574	25	WGS84	0.0001	GPS	Nicholas Porch	1420	1440	2024-02-13	Nicholas Porch | Daniel Kurek	https://orcid.org/0000-0001-7179-3843	elevation from Google Earth	Tullgren funnel extraction of 4 combined 0.25 sq. m litter samples	closed shrubby subalpine snow gum woodland
lissmill002	PhysicalObject	PreservedSpecimen	Specimen records for named Dalodesmidae species from Hermon Slade Foundation project HSF23033	Museums Victoria	Entomology	K16429	Animalia	Arthropoda	Diplopoda	Polydesmida	Dalodesmidae	Lissodesmus	milledgei	Lissodesmus milledgei Mesibov, 2006	species	Robert Mesibov	https://orcid.org/0000-0003-3466-5038	2025-09	1	individuals	1M	in 70% EtOH		recorded	native	HS17-C-P1	Oceania	Australia	AU	Victoria	Mt Baw Baw, 80 m N of Saxons Picnic Area	-37.8349	146.2589	25	WGS84	0.0001	GPS	Nicholas Porch	1425	1445	2024-01-31/2024-02-13	Nicholas Porch | Daniel Kurek	https://orcid.org/0000-0001-7179-3843	elevation from Google Earth	ex 16 combined samples from 4 x 4 pitfall grid	closed shrubby subalpine snow gum woodland
orthdura001	PhysicalObject	PreservedSpecimen	Specimen records for named Dalodesmidae species from Hermon Slade Foundation project HSF23033	Deakin University	Porch collection		Animalia	Arthropoda	Diplopoda	Polydesmida	Dalodesmidae	Orthorhachis	durabilis	Orthorhachis durabilis Mesibov, 2008	species	Robert Mesibov	https://orcid.org/0000-0003-3466-5038	2025-09	11	individuals	5F,6J	in 70% EtOH		recorded	native	HS33-C-L2	Oceania	Australia	AU	Victoria	Birregun State Forest, Mt Phipps summit area	-37.2058	147.4364	25	WGS84	0.0001	GPS	Nicholas Porch	1550	1550	2025-01-09	Nicholas Porch | Daniel Kurek	https://orcid.org/0000-0001-7179-3843	elevation from Google Earth	Tullgren funnel extraction of 4 combined 0.25 sq. m litter samples	closed grassy, shrubby subalpine forest
orthdura002	PhysicalObject	PreservedSpecimen	Specimen records for named Dalodesmidae species from Hermon Slade Foundation project HSF23033	Deakin University	Porch collection		Animalia	Arthropoda	Diplopoda	Polydesmida	Dalodesmidae	Orthorhachis	durabilis	Orthorhachis durabilis Mesibov, 2008	species	Robert Mesibov	https://orcid.org/0000-0003-3466-5038	2025-09	1	individuals	1F	in 70% EtOH		recorded	native	HS09-C-P1	Oceania	Australia	AU	Victoria	Mt Hotham area, Diamantina Spur, 90 m SE by E of Diamantina Hut	-36.9768	147.1228	25	WGS84	0.0001	GPS	Nicholas Porch	1740	1760	2024-01-09/23	Nicholas Porch | Keith Bayless	https://orcid.org/0000-0001-7179-3843 | https://orcid.org/0000-0002-8283-7052	elevation from Google Earth	ex 16 combined samples from 4 x 4 pitfall grid	closed grassy/shrubby snow gum woodland
orthdura003	PhysicalObject	PreservedSpecimen	Specimen records for named Dalodesmidae species from Hermon Slade Foundation project HSF23033	Deakin University	Porch collection		Animalia	Arthropoda	Diplopoda	Polydesmida	Dalodesmidae	Orthorhachis	durabilis	Orthorhachis durabilis Mesibov, 2008	species	Robert Mesibov	https://orcid.org/0000-0003-3466-5038	2025-09	1	individuals	1F	in 70% EtOH		recorded	native	HS25-C-L3	Oceania	Australia	AU	Victoria	McFarlane Saddle, 0.16 km NW of McFarlane Saddle campground	-37.4737	146.8484	25	WGS84	0.0001	GPS	Nicholas Porch	1475	1495	2024-03-01	Nicholas Porch | Heloise Gibb	https://orcid.org/0000-0001-7179-3843 | https://orcid.org/0000-0001-7194-0620	elevation from Google Earth	Tullgren funnel extraction of 4 combined 0.25 sq. m litter samples	closed dry subalpine woodland
orthdura004	PhysicalObject	PreservedSpecimen	Specimen records for named Dalodesmidae species from Hermon Slade Foundation project HSF23033	Deakin University	Porch collection		Animalia	Arthropoda	Diplopoda	Polydesmida	Dalodesmidae	Orthorhachis	durabilis	Orthorhachis durabilis Mesibov, 2008	species	Robert Mesibov	https://orcid.org/0000-0003-3466-5038	2025-09	1	individuals	1F	in 70% EtOH		recorded	native	HS33-C-L1	Oceania	Australia	AU	Victoria	Birregun State Forest, Mt Phipps summit area	-37.2052	147.4353	25	WGS84	0.0001	GPS	Nicholas Porch	1545	1545	2025-01-09	Nicholas Porch | Daniel Kurek	https://orcid.org/0000-0001-7179-3843	elevation from Google Earth	ex 16 combined samples from 4 x 4 pitfall grid	closed grassy, shrubby subalpine forest
orthdura005	PhysicalObject	PreservedSpecimen	Specimen records for named Dalodesmidae species from Hermon Slade Foundation project HSF23033	Deakin University	Porch collection		Animalia	Arthropoda	Diplopoda	Polydesmida	Dalodesmidae	Orthorhachis	durabilis	Orthorhachis durabilis Mesibov, 2008	species	Robert Mesibov	https://orcid.org/0000-0003-3466-5038	2025-09	1	individuals	1J	in 70% EtOH		recorded	native	HS09-C-L2	Oceania	Australia	AU	Victoria	Mt Hotham area, Diamantina Spur, 0.14 km ESE of Diamantina Hut	-36.9770	147.1232	25	WGS84	0.0001	GPS	Nicholas Porch	1750	1770	2024-04-14	Nicholas Porch	https://orcid.org/0000-0001-7179-3843	elevation from Google Earth	Tullgren funnel extraction of 4 combined 0.25 sq. m litter samples	closed grassy/shrubby snow gum woodland
orthdura006	PhysicalObject	PreservedSpecimen	Specimen records for named Dalodesmidae species from Hermon Slade Foundation project HSF23033	Deakin University	Porch collection		Animalia	Arthropoda	Diplopoda	Polydesmida	Dalodesmidae	Orthorhachis	durabilis	Orthorhachis durabilis Mesibov, 2008	species	Robert Mesibov	https://orcid.org/0000-0003-3466-5038	2025-09	1	individuals	1J	in 70% EtOH		recorded	native	HS10-C-L1	Oceania	Australia	AU	Victoria	Dargo High Plains Road, 0.14 km SE by E of King Spur Track junction	-37.1134	147.1677	25	WGS84	0.0001	GPS	Nicholas Porch	1565	1585	2024-04-14	Nicholas Porch	https://orcid.org/0000-0001-7179-3843	elevation from Google Earth	Tullgren funnel extraction of 4 combined 0.25 sq. m litter samples	closed snow gum woodland
orthdura007	PhysicalObject	PreservedSpecimen	Specimen records for named Dalodesmidae species from Hermon Slade Foundation project HSF23033	Deakin University	Porch collection		Animalia	Arthropoda	Diplopoda	Polydesmida	Dalodesmidae	Orthorhachis	durabilis	Orthorhachis durabilis Mesibov, 2008	species	Robert Mesibov	https://orcid.org/0000-0003-3466-5038	2025-09	1	individuals	1J	in 70% EtOH		recorded	native	HS15-C-L2	Oceania	Australia	AU	Victoria	Mt Buffalo, 0.29 km SE of Mt Buffalo Park Office	-36.7274	146.8059	25	WGS84	0.0001	GPS	Nicholas Porch	1370	1370	2024-04-13	Nicholas Porch	https://orcid.org/0000-0001-7179-3843	elevation from Google Earth	Tullgren funnel extraction of 4 combined 0.25 sq. m litter samples	closed shrubby subalpine woodland
orthdura008	PhysicalObject	PreservedSpecimen	Specimen records for named Dalodesmidae species from Hermon Slade Foundation project HSF23033	Deakin University	Porch collection		Animalia	Arthropoda	Diplopoda	Polydesmida	Dalodesmidae	Orthorhachis	durabilis	Orthorhachis durabilis Mesibov, 2008	species	Robert Mesibov	https://orcid.org/0000-0003-3466-5038	2025-09	1	individuals	1J	in 70% EtOH		recorded	native	HS37-C-L2	Oceania	Australia	AU	Victoria	Mt Stirling Alpine Reserve, 0.52 km S by W of Mt Stirling summit	-37.1310	146.4969	25	WGS84	0.0001	GPS	Nicholas Porch	1680	1680	2025-01-14	Nicholas Porch | Daniel Kurek | Aidan Fitt	https://orcid.org/0000-0001-7179-3843	elevation from Google Earth	Tullgren funnel extraction of 4 combined 0.25 sq. m litter samples	closed wet subalpine woodland
orthdura009	PhysicalObject	PreservedSpecimen	Specimen records for named Dalodesmidae species from Hermon Slade Foundation project HSF23033	Deakin University	Porch collection		Animalia	Arthropoda	Diplopoda	Polydesmida	Dalodesmidae	Orthorhachis	durabilis	Orthorhachis durabilis Mesibov, 2008	species	Robert Mesibov	https://orcid.org/0000-0003-3466-5038	2025-09	1	individuals	1M	in 70% EtOH		recorded	native	HS09-C-L1	Oceania	Australia	AU	Victoria	Mt Hotham area, Diamantina Spur, 90 m SE by E of Diamantina Hut	-36.9768	147.1228	25	WGS84	0.0001	GPS	Nicholas Porch	1740	1760	2024-04-14	Nicholas Porch	https://orcid.org/0000-0001-7179-3843	elevation from Google Earth	Tullgren funnel extraction of 4 combined 0.25 sq. m litter samples	closed grassy/shrubby snow gum woodland
orthdura010	PhysicalObject	PreservedSpecimen	Specimen records for named Dalodesmidae species from Hermon Slade Foundation project HSF23033	Deakin University	Porch collection		Animalia	Arthropoda	Diplopoda	Polydesmida	Dalodesmidae	Orthorhachis	durabilis	Orthorhachis durabilis Mesibov, 2008	species	Robert Mesibov	https://orcid.org/0000-0003-3466-5038	2025-09	1	individuals	1M	in 70% EtOH		recorded	native	HS09-C-P3	Oceania	Australia	AU	Victoria	Mt Hotham area, Diamantina Spur, 0.13 km SE by S of Diamantina Hut	-36.9774	147.1227	25	WGS84	0.0001	GPS	Nicholas Porch	1745	1765	2024-01-09/23	Nicholas Porch | Keith Bayless	https://orcid.org/0000-0001-7179-3843 | https://orcid.org/0000-0002-8283-7052	elevation from Google Earth	ex 16 combined samples from 4 x 4 pitfall grid	closed shrubby snow gum woodland
orthdura011	PhysicalObject	PreservedSpecimen	Specimen records for named Dalodesmidae species from Hermon Slade Foundation project HSF23033	Deakin University	Porch collection		Animalia	Arthropoda	Diplopoda	Polydesmida	Dalodesmidae	Orthorhachis	durabilis	Orthorhachis durabilis Mesibov, 2008	species	Robert Mesibov	https://orcid.org/0000-0003-3466-5038	2025-09	1	individuals	1M	in 70% EtOH		recorded	native	HS22-C-L1	Oceania	Australia	AU	Victoria	Howitt Plains, 0.1 km W by N of Mount Howitt carpark	-37.2046	146.6795	25	WGS84	0.0001	GPS	Nicholas Porch	1605	1625	2024-03-01	Nicholas Porch | Heloise Gibb	https://orcid.org/0000-0001-7179-3843 | https://orcid.org/0000-0001-7194-0620	elevation from Google Earth	Tullgren funnel extraction of 4 combined 0.25 sq. m litter samples	closed shrubby subalpine woodland
orthdura012	PhysicalObject	PreservedSpecimen	Specimen records for named Dalodesmidae species from Hermon Slade Foundation project HSF23033	Deakin University	Porch collection		Animalia	Arthropoda	Diplopoda	Polydesmida	Dalodesmidae	Orthorhachis	durabilis	Orthorhachis durabilis Mesibov, 2008	species	Robert Mesibov	https://orcid.org/0000-0003-3466-5038	2025-09	1	individuals	1M	in 70% EtOH		recorded	native	HS25-C-P1	Oceania	Australia	AU	Victoria	McFarlane Saddle, 0.09 km NW by N of McFarlane Saddle campground	-37.4740	146.8491	25	WGS84	0.0001	GPS	Nicholas Porch	1480	1500	2024-02-11/2024-03-01	Nicholas Porch | Daniel Kurek	https://orcid.org/0000-0001-7179-3843	elevation from Google Earth	ex 16 combined samples from 4 x 4 pitfall grid	closed subalpine woodland
orthdura013	PhysicalObject	PreservedSpecimen	Specimen records for named Dalodesmidae species from Hermon Slade Foundation project HSF23033	Deakin University	Porch collection		Animalia	Arthropoda	Diplopoda	Polydesmida	Dalodesmidae	Orthorhachis	durabilis	Orthorhachis durabilis Mesibov, 2008	species	Robert Mesibov	https://orcid.org/0000-0003-3466-5038	2025-09	1	individuals	1M	in 70% EtOH		recorded	native	HS25-C-P3	Oceania	Australia	AU	Victoria	McFarlane Saddle, 0.16 km NW of McFarlane Saddle campground	-37.4737	146.8484	25	WGS84	0.0001	GPS	Nicholas Porch	1475	1495	2024-02-11/2024-03-01	Nicholas Porch | Daniel Kurek	https://orcid.org/0000-0001-7179-3843	elevation from Google Earth	ex 16 combined samples from 4 x 4 pitfall grid	closed subalpine woodland
orthdura014	PhysicalObject	PreservedSpecimen	Specimen records for named Dalodesmidae species from Hermon Slade Foundation project HSF23033	Deakin University	Porch collection		Animalia	Arthropoda	Diplopoda	Polydesmida	Dalodesmidae	Orthorhachis	durabilis	Orthorhachis durabilis Mesibov, 2008	species	Robert Mesibov	https://orcid.org/0000-0003-3466-5038	2025-09	1	individuals	1M	in 70% EtOH		recorded	native	HS35-C-L2	Oceania	Australia	AU	Victoria	Mt Buller Alpine Reserve, 0.66 km ESE of Mt Buller summit	-37.1503	146.4276	25	WGS84	0.0001	GPS	Nicholas Porch	1670	1670	2025-01-13	Nicholas Porch | Daniel Kurek | Aidan Fitt	https://orcid.org/0000-0001-7179-3843	elevation from Google Earth	Tullgren funnel extraction of 4 combined 0.25 sq. m litter samples	closed subalpine snow gum woodland
orthdura015	PhysicalObject	PreservedSpecimen	Specimen records for named Dalodesmidae species from Hermon Slade Foundation project HSF23033	Deakin University	Porch collection		Animalia	Arthropoda	Diplopoda	Polydesmida	Dalodesmidae	Orthorhachis	durabilis	Orthorhachis durabilis Mesibov, 2008	species	Robert Mesibov	https://orcid.org/0000-0003-3466-5038	2025-09	15	individuals	15J	in 70% EtOH		recorded	native	HS42-C-L3	Oceania	Australia	AU	New South Wales	Kosciuszko National Park, 0.31 km SE of Dead Horse Gap	-36.5262	148.2625	25	WGS84	0.0001	GPS	Nicholas Porch	1635	1635	2025-02-09	Nicholas Porch | Aidan Fitt	https://orcid.org/0000-0001-7179-3843	elevation from Google Earth	Tullgren funnel extraction of 4 combined 0.25 sq. m litter samples	closed grassy subalpine woodland
orthdura016	PhysicalObject	PreservedSpecimen	Specimen records for named Dalodesmidae species from Hermon Slade Foundation project HSF23033	Deakin University	Porch collection		Animalia	Arthropoda	Diplopoda	Polydesmida	Dalodesmidae	Orthorhachis	durabilis	Orthorhachis durabilis Mesibov, 2008	species	Robert Mesibov	https://orcid.org/0000-0003-3466-5038	2025-09	16	individuals	16J	in 70% EtOH		recorded	native	HS42-C-L2	Oceania	Australia	AU	New South Wales	Kosciuszko National Park, 0.21 km SE by S of Dead Horse Gap	-36.5258	148.2614	25	WGS84	0.0001	GPS	Nicholas Porch	1630	1630	2025-02-09	Nicholas Porch | Aidan Fitt	https://orcid.org/0000-0001-7179-3843	elevation from Google Earth	Tullgren funnel extraction of 4 combined 0.25 sq. m litter samples	closed grassy subalpine woodland
orthdura017	PhysicalObject	PreservedSpecimen	Specimen records for named Dalodesmidae species from Hermon Slade Foundation project HSF23033	Deakin University	Porch collection		Animalia	Arthropoda	Diplopoda	Polydesmida	Dalodesmidae	Orthorhachis	durabilis	Orthorhachis durabilis Mesibov, 2008	species	Robert Mesibov	https://orcid.org/0000-0003-3466-5038	2025-09	17	individuals	1M,1F,15J	in 70% EtOH		recorded	native	HS32-C-L1	Oceania	Australia	AU	Victoria	Alpine National Park, Brumby Hill, 0.58 km E of Nunniong Road and Forlorn Hope Track junction	-37.0207	147.9982	25	WGS84	0.0001	GPS	Nicholas Porch	1560	1560	2025-01-08	Nicholas Porch | Daniel Kurek	https://orcid.org/0000-0001-7179-3843	elevation from Google Earth	Tullgren funnel extraction of 4 combined 0.25 sq. m litter samples	closed shrubby subalpine forest
orthdura018	PhysicalObject	PreservedSpecimen	Specimen records for named Dalodesmidae species from Hermon Slade Foundation project HSF23033	Deakin University	Porch collection		Animalia	Arthropoda	Diplopoda	Polydesmida	Dalodesmidae	Orthorhachis	durabilis	Orthorhachis durabilis Mesibov, 2008	species	Robert Mesibov	https://orcid.org/0000-0003-3466-5038	2025-09	2	individuals	1F,1J	in 70% EtOH		recorded	native	HS33-C-L2	Oceania	Australia	AU	Victoria	Birregun State Forest, Mt Phipps summit area	-37.2058	147.4364	25	WGS84	0.0001	GPS	Nicholas Porch	1550	1550	2025-01-09	Nicholas Porch | Daniel Kurek	https://orcid.org/0000-0001-7179-3843	elevation from Google Earth	ex 16 combined samples from 4 x 4 pitfall grid	closed grassy, shrubby subalpine forest
orthdura019	PhysicalObject	PreservedSpecimen	Specimen records for named Dalodesmidae species from Hermon Slade Foundation project HSF23033	Deakin University	Porch collection		Animalia	Arthropoda	Diplopoda	Polydesmida	Dalodesmidae	Orthorhachis	durabilis	Orthorhachis durabilis Mesibov, 2008	species	Robert Mesibov	https://orcid.org/0000-0003-3466-5038	2025-09	2	individuals	1M,1F	in 70% EtOH		recorded	native	HS35-C-L3	Oceania	Australia	AU	Victoria	Mt Buller Alpine Reserve, 0.65 km ESE of Mt Buller summit	-37.1503	146.4272	25	WGS84	0.0001	GPS	Nicholas Porch	1670	1670	2025-01-13	Nicholas Porch | Daniel Kurek | Aidan Fitt	https://orcid.org/0000-0001-7179-3843	elevation from Google Earth	Tullgren funnel extraction of 4 combined 0.25 sq. m litter samples	closed subalpine shrubby snow gum woodland
orthdura020	PhysicalObject	PreservedSpecimen	Specimen records for named Dalodesmidae species from Hermon Slade Foundation project HSF23033	Deakin University	Porch collection		Animalia	Arthropoda	Diplopoda	Polydesmida	Dalodesmidae	Orthorhachis	durabilis	Orthorhachis durabilis Mesibov, 2008	species	Robert Mesibov	https://orcid.org/0000-0003-3466-5038	2025-09	2	individuals	2F	in 70% EtOH		recorded	native	HS33-C-L1	Oceania	Australia	AU	Victoria	Birregun State Forest, Mt Phipps summit area	-37.2052	147.4353	25	WGS84	0.0001	GPS	Nicholas Porch	1545	1545	2025-01-09	Nicholas Porch | Daniel Kurek	https://orcid.org/0000-0001-7179-3843	elevation from Google Earth	Tullgren funnel extraction of 4 combined 0.25 sq. m litter samples	closed grassy, shrubby subalpine forest
orthdura021	PhysicalObject	PreservedSpecimen	Specimen records for named Dalodesmidae species from Hermon Slade Foundation project HSF23033	Deakin University	Porch collection		Animalia	Arthropoda	Diplopoda	Polydesmida	Dalodesmidae	Orthorhachis	durabilis	Orthorhachis durabilis Mesibov, 2008	species	Robert Mesibov	https://orcid.org/0000-0003-3466-5038	2025-09	2	individuals	2J	in 70% EtOH		recorded	native	HS14-C-L3	Oceania	Australia	AU	Victoria	Mt Buffalo, 90 m W of Cresta Valley carpark entrance	-36.7642	146.7844	25	WGS84	0.0001	GPS	Nicholas Porch	1480	1500	2024-04-13	Nicholas Porch	https://orcid.org/0000-0001-7179-3843	elevation from Google Earth	Tullgren funnel extraction of 4 combined 0.25 sq. m litter samples	closed shrubby subalpine woodland
orthdura022	PhysicalObject	PreservedSpecimen	Specimen records for named Dalodesmidae species from Hermon Slade Foundation project HSF23033	Deakin University	Porch collection		Animalia	Arthropoda	Diplopoda	Polydesmida	Dalodesmidae	Orthorhachis	durabilis	Orthorhachis durabilis Mesibov, 2008	species	Robert Mesibov	https://orcid.org/0000-0003-3466-5038	2025-09	2	individuals	2J	in 70% EtOH		recorded	native	HS30-C-L3	Oceania	Australia	AU	Victoria	Nunniong State Forest, Mt Nugong, 0.17 km SSE of summit tower	-37.2294	147.8979	25	WGS84	0.0001	GPS	Nicholas Porch	1470	1470	2025-01-07	Nicholas Porch | Daniel Kurek	https://orcid.org/0000-0001-7179-3843	elevation from Google Earth	Tullgren funnel extraction of 4 combined 0.25 sq. m litter samples	closed shrubby subalpine snow gum woodland
orthdura023	PhysicalObject	PreservedSpecimen	Specimen records for named Dalodesmidae species from Hermon Slade Foundation project HSF23033	Deakin University	Porch collection		Animalia	Arthropoda	Diplopoda	Polydesmida	Dalodesmidae	Orthorhachis	durabilis	Orthorhachis durabilis Mesibov, 2008	species	Robert Mesibov	https://orcid.org/0000-0003-3466-5038	2025-09	2	individuals	2J	in 70% EtOH		recorded	native	HS32-C-L2	Oceania	Australia	AU	Victoria	Alpine National Park, Brumby Hill, 0.23 km ENE of Nunniong Road and Forlorn Hope Track junction	-37.0204	147.9943	25	WGS84	0.0001	GPS	Nicholas Porch	1585	1585	2025-01-08	Nicholas Porch | Daniel Kurek	https://orcid.org/0000-0001-7179-3843	elevation from Google Earth	Tullgren funnel extraction of 4 combined 0.25 sq. m litter samples	closed shrubby subalpine forest
orthdura024	PhysicalObject	PreservedSpecimen	Specimen records for named Dalodesmidae species from Hermon Slade Foundation project HSF23033	Deakin University	Porch collection		Animalia	Arthropoda	Diplopoda	Polydesmida	Dalodesmidae	Orthorhachis	durabilis	Orthorhachis durabilis Mesibov, 2008	species	Robert Mesibov	https://orcid.org/0000-0003-3466-5038	2025-09	2	individuals	2J	in 70% EtOH		recorded	native	HS32-C-L3	Oceania	Australia	AU	Victoria	Alpine National Park, Brumby Hill, 40 m NE of Nunniong Road and Forlorn Hope Track junction	-37.0203	147.9921	25	WGS84	0.0001	GPS	Nicholas Porch	1585	1585	2025-01-08	Nicholas Porch | Daniel Kurek	https://orcid.org/0000-0001-7179-3843	elevation from Google Earth	Tullgren funnel extraction of 4 combined 0.25 sq. m litter samples	closed shrubby subalpine forest
orthdura025	PhysicalObject	PreservedSpecimen	Specimen records for named Dalodesmidae species from Hermon Slade Foundation project HSF23033	Deakin University	Porch collection		Animalia	Arthropoda	Diplopoda	Polydesmida	Dalodesmidae	Orthorhachis	durabilis	Orthorhachis durabilis Mesibov, 2008	species	Robert Mesibov	https://orcid.org/0000-0003-3466-5038	2025-09	2	individuals	2J	in 70% EtOH		recorded	native	HS43-O-L2	Oceania	Australia	AU	New South Wales	Kosciuszko National Park, 0.23 km E by N of Dead Horse Gap	-36.5240	148.2626	25	WGS84	0.0001	GPS	Nicholas Porch	1570	1570	2025-02-23	Nicholas Porch	https://orcid.org/0000-0001-7179-3843	elevation from Google Earth	Tullgren funnel extraction of 4 combined 0.25 sq. m litter samples	open subalpine shrubland
orthdura026	PhysicalObject	PreservedSpecimen	Specimen records for named Dalodesmidae species from Hermon Slade Foundation project HSF23033	Deakin University	Porch collection		Animalia	Arthropoda	Diplopoda	Polydesmida	Dalodesmidae	Orthorhachis	durabilis	Orthorhachis durabilis Mesibov, 2008	species	Robert Mesibov	https://orcid.org/0000-0003-3466-5038	2025-09	2	individuals	2J	in 70% EtOH		recorded	native	HS43-O-L3	Oceania	Australia	AU	New South Wales	Kosciuszko National Park, 0.17 km E by N of Dead Horse Gap	-36.5238	148.2619	25	WGS84	0.0001	GPS	Nicholas Porch	1575	1575	2025-02-23	Nicholas Porch	https://orcid.org/0000-0001-7179-3843	elevation from Google Earth	Tullgren funnel extraction of 4 combined 0.25 sq. m litter samples	open shrubby subalpine grassland
orthdura027	PhysicalObject	PreservedSpecimen	Specimen records for named Dalodesmidae species from Hermon Slade Foundation project HSF23033	Deakin University	Porch collection		Animalia	Arthropoda	Diplopoda	Polydesmida	Dalodesmidae	Orthorhachis	durabilis	Orthorhachis durabilis Mesibov, 2008	species	Robert Mesibov	https://orcid.org/0000-0003-3466-5038	2025-09	3	individuals	1M,1F,1J	in 70% EtOH		recorded	native	HS09-C-L3	Oceania	Australia	AU	Victoria	Mt Hotham area, Diamantina Spur, 0.13 km SE by S of Diamantina Hut	-36.9774	147.1227	25	WGS84	0.0001	GPS	Nicholas Porch	1745	1765	2024-04-14	Nicholas Porch	https://orcid.org/0000-0001-7179-3843	elevation from Google Earth	Tullgren funnel extraction of 4 combined 0.25 sq. m litter samples	closed shrubby snow gum woodland
orthdura028	PhysicalObject	PreservedSpecimen	Specimen records for named Dalodesmidae species from Hermon Slade Foundation project HSF23033	Deakin University	Porch collection		Animalia	Arthropoda	Diplopoda	Polydesmida	Dalodesmidae	Orthorhachis	durabilis	Orthorhachis durabilis Mesibov, 2008	species	Robert Mesibov	https://orcid.org/0000-0003-3466-5038	2025-09	6	individuals	6J	in 70% EtOH		recorded	native	HS30-C-L1	Oceania	Australia	AU	Victoria	Nunniong State Forest, Mt Nugong, 60 m SSW of summit tower	-37.2286	147.8968	25	WGS84	0.0001	GPS	Nicholas Porch	1475	1475	2025-01-07	Nicholas Porch | Daniel Kurek	https://orcid.org/0000-0001-7179-3843	elevation from Google Earth	Tullgren funnel extraction of 4 combined 0.25 sq. m litter samples	closed subalpine snow gum woodland
orthdura029	PhysicalObject	PreservedSpecimen	Specimen records for named Dalodesmidae species from Hermon Slade Foundation project HSF23033	Deakin University	Porch collection		Animalia	Arthropoda	Diplopoda	Polydesmida	Dalodesmidae	Orthorhachis	durabilis	Orthorhachis durabilis Mesibov, 2008	species	Robert Mesibov	https://orcid.org/0000-0003-3466-5038	2025-09	7	individuals	1F,6J	in 70% EtOH		recorded	native	HS37-C-L3	Oceania	Australia	AU	Victoria	Mt Stirling Alpine Reserve, 0.67 km S of Mt Stirling summit	-37.1324	146.4979	25	WGS84	0.0001	GPS	Nicholas Porch	1675	1675	2025-01-14	Nicholas Porch | Daniel Kurek | Aidan Fitt	https://orcid.org/0000-0001-7179-3843	elevation from Google Earth	Tullgren funnel extraction of 4 combined 0.25 sq. m litter samples	closed grassy snow gum woodland
orthdura030	PhysicalObject	PreservedSpecimen	Specimen records for named Dalodesmidae species from Hermon Slade Foundation project HSF23033	Deakin University	Porch collection		Animalia	Arthropoda	Diplopoda	Polydesmida	Dalodesmidae	Orthorhachis	durabilis	Orthorhachis durabilis Mesibov, 2008	species	Robert Mesibov	https://orcid.org/0000-0003-3466-5038	2025-09	8	individuals	1F,7J	in 70% EtOH		recorded	native	HS33-C-L3	Oceania	Australia	AU	Victoria	Birregun State Forest, Mt Phipps summit area	-37.2058	147.4345	25	WGS84	0.0001	GPS	Nicholas Porch	1540	1540	2025-01-09	Nicholas Porch | Daniel Kurek	https://orcid.org/0000-0001-7179-3843	elevation from Google Earth	Tullgren funnel extraction of 4 combined 0.25 sq. m litter samples	closed shrubby subalpine forest
orthdura031	PhysicalObject	PreservedSpecimen	Specimen records for named Dalodesmidae species from Hermon Slade Foundation project HSF23033	Deakin University	Porch collection		Animalia	Arthropoda	Diplopoda	Polydesmida	Dalodesmidae	Orthorhachis	durabilis	Orthorhachis durabilis Mesibov, 2008	species	Robert Mesibov	https://orcid.org/0000-0003-3466-5038	2025-09	9	individuals	1M,1F,7J	in 70% EtOH		recorded	native	HS37-C-L1	Oceania	Australia	AU	Victoria	Mt Stirling Alpine Reserve, 0.5 km SSW of Mt Stirling summit	-37.1307	146.4963	25	WGS84	0.0001	GPS	Nicholas Porch	1670	1670	2025-01-14	Nicholas Porch | Daniel Kurek | Aidan Fitt	https://orcid.org/0000-0001-7179-3843	elevation from Google Earth	Tullgren funnel extraction of 4 combined 0.25 sq. m litter samples	closed grassy snow gum woodland
procbawb001	PhysicalObject	PreservedSpecimen	Specimen records for named Dalodesmidae species from Hermon Slade Foundation project HSF23033	Museums Victoria	Entomology	K16417	Animalia	Arthropoda	Diplopoda	Polydesmida	Dalodesmidae	Procophorella	bawbawensis	Procophorella bawbawensis Mesibov, 2025	species	Robert Mesibov	https://orcid.org/0000-0003-3466-5038	2025-09	1	individuals	1F	in 70% EtOH		recorded	native	HS17-C-P2	Oceania	Australia	AU	Victoria	Mt Baw Baw, 0.1 km NW by N of Saxons Picnic Area	-37.8349	146.2583	25	WGS84	0.0001	GPS	Nicholas Porch	1425	1445	2024-01-31/2024-02-13	Nicholas Porch | Daniel Kurek	https://orcid.org/0000-0001-7179-3843	elevation from Google Earth	ex 16 combined samples from 4 x 4 pitfall grid	closed shrubby subalpine snow gum woodland
procbawb002	PhysicalObject	PreservedSpecimen	Specimen records for named Dalodesmidae species from Hermon Slade Foundation project HSF23033	Museums Victoria	Entomology	K16416	Animalia	Arthropoda	Diplopoda	Polydesmida	Dalodesmidae	Procophorella	bawbawensis	Procophorella bawbawensis Mesibov, 2025	species	Robert Mesibov	https://orcid.org/0000-0003-3466-5038	2025-09	1	individuals	1M	in 95% EtOH		recorded	native	HS17-C-L3	Oceania	Australia	AU	Victoria	Mt Baw Baw, 0.18 km NW by W of Saxons Picnic Area	-37.8347	146.2574	25	WGS84	0.0001	GPS	Nicholas Porch	1420	1440	2024-02-13	Nicholas Porch | Daniel Kurek	https://orcid.org/0000-0001-7179-3843	elevation from Google Earth	Tullgren funnel extraction of 4 combined 0.25 sq. m litter samples	closed shrubby subalpine snow gum woodland
procbawb003	PhysicalObject	PreservedSpecimen	Specimen records for named Dalodesmidae species from Hermon Slade Foundation project HSF23033	Museums Victoria	Entomology	K16402	Animalia	Arthropoda	Diplopoda	Polydesmida	Dalodesmidae	Procophorella	bawbawensis	Procophorella bawbawensis Mesibov, 2025	species	Robert Mesibov	https://orcid.org/0000-0003-3466-5038	2025-09	1	individuals	1M	in 70% EtOH		recorded	native	NP23-06	Oceania	Australia	AU	Victoria	Baw Baw Alpine Reserve, between carpark 4 and carpark 5	-37.8383	146.2594	25	WGS84	0.0001	GPS	Nicholas Porch	1455	1455	2023-03-05	Nicholas Porch	https://orcid.org/0000-0001-7179-3843	elevation from Google Earth	Tullgren funnel extraction of 2 sq. m. of litter	snow gum woodland
procbawb004	PhysicalObject	PreservedSpecimen	Specimen records for named Dalodesmidae species from Hermon Slade Foundation project HSF23033	Museums Victoria	Entomology	K16403	Animalia	Arthropoda	Diplopoda	Polydesmida	Dalodesmidae	Procophorella	bawbawensis	Procophorella bawbawensis Mesibov, 2025	species	Robert Mesibov	https://orcid.org/0000-0003-3466-5038	2025-09	1	individuals	1M	in 70% EtOH		recorded	native	NP23-07	Oceania	Australia	AU	Victoria	Baw Baw Alpine Reserve, 30 m NE of Saxons Picnic Area	-37.8355	146.2585	25	WGS84	0.0001	GPS	Nicholas Porch	1430	1430	2023-03-05	Nicholas Porch	https://orcid.org/0000-0001-7179-3843	elevation from Google Earth	Tullgren funnel extraction of 2 sq. m. of litter	riparian cool temperate rainforest
procbawb005	PhysicalObject	PreservedSpecimen	Specimen records for named Dalodesmidae species from Hermon Slade Foundation project HSF23033	Museums Victoria	Entomology	K16410	Animalia	Arthropoda	Diplopoda	Polydesmida	Dalodesmidae	Procophorella	bawbawensis	Procophorella bawbawensis Mesibov, 2025	species	Robert Mesibov	https://orcid.org/0000-0003-3466-5038	2025-09	1	individuals	1M	in 70% EtOH	holotype	recorded	native	NP23-18	Oceania	Australia	AU	Victoria	Baw Baw National Park, 0.5 km NNE of Mt St Gwinear carpark	-37.8368	146.3346	25	WGS84	0.0001	GPS	Nicholas Porch	1270	1270	2023-03-15	Nicholas Porch	https://orcid.org/0000-0001-7179-3843	elevation from Google Earth	Tullgren funnel extraction of 2 sq. m. of litter	riparian cool temperate rainforest
procbawb006	PhysicalObject	PreservedSpecimen	Specimen records for named Dalodesmidae species from Hermon Slade Foundation project HSF23033	Museums Victoria	Entomology	K16413	Animalia	Arthropoda	Diplopoda	Polydesmida	Dalodesmidae	Procophorella	bawbawensis	Procophorella bawbawensis Mesibov, 2025	species	Robert Mesibov	https://orcid.org/0000-0003-3466-5038	2025-09	1	individuals	1M	in 70% EtOH		recorded	native	NP23-20	Oceania	Australia	AU	Victoria	Mt St Gwinear Road, 1.1 km WNW of junction with Thomson Valley Road	-37.8163	146.3456	25	WGS84	0.0001	GPS	Nicholas Porch	1035	1035	2023-03-15	Nicholas Porch	https://orcid.org/0000-0001-7179-3843	elevation from Google Earth	Tullgren funnel extraction of 2 sq. m. of litter	wet sclerophyl forest
procbawb007	PhysicalObject	PreservedSpecimen	Specimen records for named Dalodesmidae species from Hermon Slade Foundation project HSF23033	Museums Victoria	Entomology	K16412	Animalia	Arthropoda	Diplopoda	Polydesmida	Dalodesmidae	Procophorella	bawbawensis	Procophorella bawbawensis Mesibov, 2025	species	Robert Mesibov	https://orcid.org/0000-0003-3466-5038	2025-09	16	individuals	10M,3F,3J	in 70% EtOH	paratypes	recorded	native	NP23-19	Oceania	Australia	AU	Victoria	Mt St Gwinear Road, 1.08 km NE by N of Mt St Gwinear carpark	-37.8327	146.3386	25	WGS84	0.0001	GPS	Nicholas Porch	1205	1205	2023-03-15	Nicholas Porch	https://orcid.org/0000-0001-7179-3843	elevation from Google Earth	Tullgren funnel extraction of 2 sq. m. of litter	riparian cool temperate rainforest
procbawb008	PhysicalObject	PreservedSpecimen	Specimen records for named Dalodesmidae species from Hermon Slade Foundation project HSF23033	Museums Victoria	Entomology	K16414	Animalia	Arthropoda	Diplopoda	Polydesmida	Dalodesmidae	Procophorella	bawbawensis	Procophorella bawbawensis Mesibov, 2025	species	Robert Mesibov	https://orcid.org/0000-0003-3466-5038	2025-09	2	individuals	1M,1F	in 70% EtOH		recorded	native	HS17-C-L2	Oceania	Australia	AU	Victoria	Mt Baw Baw, 0.1 km NW by N of Saxons Picnic Area	-37.8349	146.2583	25	WGS84	0.0001	GPS	Nicholas Porch	1425	1445	2024-02-13	Nicholas Porch | Daniel Kurek	https://orcid.org/0000-0001-7179-3843	elevation from Google Earth	Tullgren funnel extraction of 4 combined 0.25 sq. m litter samples	closed shrubby subalpine snow gum woodland
procbawb009	PhysicalObject	PreservedSpecimen	Specimen records for named Dalodesmidae species from Hermon Slade Foundation project HSF23033	Museums Victoria	Entomology	K16411	Animalia	Arthropoda	Diplopoda	Polydesmida	Dalodesmidae	Procophorella	bawbawensis	Procophorella bawbawensis Mesibov, 2025	species	Robert Mesibov	https://orcid.org/0000-0003-3466-5038	2025-09	24	individuals	22M,2F	in 70% EtOH	paratypes	recorded	native	NP23-18	Oceania	Australia	AU	Victoria	Baw Baw National Park, 0.5 km NNE of Mt St Gwinear carpark	-37.8368	146.3346	25	WGS84	0.0001	GPS	Nicholas Porch	1270	1270	2023-03-15	Nicholas Porch	https://orcid.org/0000-0001-7179-3843	elevation from Google Earth	Tullgren funnel extraction of 2 sq. m. of litter	riparian cool temperate rainforest
procbawb010	PhysicalObject	PreservedSpecimen	Specimen records for named Dalodesmidae species from Hermon Slade Foundation project HSF23033	Museums Victoria	Entomology	K16405	Animalia	Arthropoda	Diplopoda	Polydesmida	Dalodesmidae	Procophorella	bawbawensis	Procophorella bawbawensis Mesibov, 2025	species	Robert Mesibov	https://orcid.org/0000-0003-3466-5038	2025-09	3	individuals	3M	in 70% EtOH		recorded	native	NP23-09	Oceania	Australia	AU	Victoria	Baw Baw Alpine Reserve, 0.12 km E by N of Saxons Picnic Area	-37.8354	146.2603	25	WGS84	0.0001	GPS	Nicholas Porch	1430	1430	2023-03-05	Nicholas Porch	https://orcid.org/0000-0001-7179-3843	elevation from Google Earth	Tullgren funnel extraction of 2 sq. m. of litter	snow gum woodland
procbawb011	PhysicalObject	PreservedSpecimen	Specimen records for named Dalodesmidae species from Hermon Slade Foundation project HSF23033	Museums Victoria	Entomology	K16408	Animalia	Arthropoda	Diplopoda	Polydesmida	Dalodesmidae	Procophorella	bawbawensis	Procophorella bawbawensis Mesibov, 2025	species	Robert Mesibov	https://orcid.org/0000-0003-3466-5038	2025-09	4	individuals	3M,1F	in 70% EtOH	paratypes	recorded	native	NP23-13	Oceania	Australia	AU	Victoria	Baw Baw National Park, 0.26 km NNW of Mt St Gwinear carpark	-37.8388	146.3306	25	WGS84	0.0001	GPS	Nicholas Porch	1325	1325	2023-03-15	Nicholas Porch	https://orcid.org/0000-0001-7179-3843	elevation from Google Earth	Tullgren funnel extraction of 2 sq. m. of litter	snow gum woodland
procbawb012	PhysicalObject	PreservedSpecimen	Specimen records for named Dalodesmidae species from Hermon Slade Foundation project HSF23033	Museums Victoria	Entomology	K16409	Animalia	Arthropoda	Diplopoda	Polydesmida	Dalodesmidae	Procophorella	bawbawensis	Procophorella bawbawensis Mesibov, 2025	species	Robert Mesibov	https://orcid.org/0000-0003-3466-5038	2025-09	4	individuals	4M	in 70% EtOH	paratypes	recorded	native	NP23-14	Oceania	Australia	AU	Victoria	Baw Baw National Park, 0.14 km N by W of Mt St Gwinear carpark	-37.8396	146.3315	25	WGS84	0.0001	GPS	Nicholas Porch	1315	1315	2023-03-15	Nicholas Porch	https://orcid.org/0000-0001-7179-3843	elevation from Google Earth	Tullgren funnel extraction of 2 sq. m. of litter	snow gum woodland
procbawb013	PhysicalObject	PreservedSpecimen	Specimen records for named Dalodesmidae species from Hermon Slade Foundation project HSF23033	Museums Victoria	Entomology	K16415	Animalia	Arthropoda	Diplopoda	Polydesmida	Dalodesmidae	Procophorella	bawbawensis	Procophorella bawbawensis Mesibov, 2025	species	Robert Mesibov	https://orcid.org/0000-0003-3466-5038	2025-09	5	individuals	2M,3F	in 70% EtOH		recorded	native	HS17-C-L3	Oceania	Australia	AU	Victoria	Mt Baw Baw, 0.18 km NW by W of Saxons Picnic Area	-37.8347	146.2574	25	WGS84	0.0001	GPS	Nicholas Porch	1420	1440	2024-02-13	Nicholas Porch | Daniel Kurek	https://orcid.org/0000-0001-7179-3843	elevation from Google Earth	Tullgren funnel extraction of 4 combined 0.25 sq. m litter samples	closed shrubby subalpine snow gum woodland
procbawb014	PhysicalObject	PreservedSpecimen	Specimen records for named Dalodesmidae species from Hermon Slade Foundation project HSF23033	Museums Victoria	Entomology	K16407	Animalia	Arthropoda	Diplopoda	Polydesmida	Dalodesmidae	Procophorella	bawbawensis	Procophorella bawbawensis Mesibov, 2025	species	Robert Mesibov	https://orcid.org/0000-0003-3466-5038	2025-09	5	individuals	4M,1F	in 70% EtOH	paratypes	recorded	native	NP23-12	Oceania	Australia	AU	Victoria	Baw Baw National Park, 0.41 km NNW of Mt St Gwinear carpark	-37.8370	146.3301	25	WGS84	0.0001	GPS	Nicholas Porch	1340	1340	2023-03-15	Nicholas Porch	https://orcid.org/0000-0001-7179-3843	elevation from Google Earth	Tullgren funnel extraction of 2 sq. m. of litter	snow gum woodland
procbawb015	PhysicalObject	PreservedSpecimen	Specimen records for named Dalodesmidae species from Hermon Slade Foundation project HSF23033	Museums Victoria	Entomology	K16406	Animalia	Arthropoda	Diplopoda	Polydesmida	Dalodesmidae	Procophorella	bawbawensis	Procophorella bawbawensis Mesibov, 2025	species	Robert Mesibov	https://orcid.org/0000-0003-3466-5038	2025-09	6	individuals	3M,1F,2J	in 70% EtOH		recorded	native	NP23-11	Oceania	Australia	AU	Victoria	Baw Baw Tourist Road, 0.79 km WNW of Baw Baw Alpine Resort entrance	-37.8475	146.2324	25	WGS84	0.0001	GPS	Nicholas Porch	760	760	2023-03-05	Nicholas Porch	https://orcid.org/0000-0001-7179-3843	elevation from Google Earth	Tullgren funnel extraction of 2 sq. m. of litter	snow gum woodland
procbawb016	PhysicalObject	PreservedSpecimen	Specimen records for named Dalodesmidae species from Hermon Slade Foundation project HSF23033	Museums Victoria	Entomology	K16404	Animalia	Arthropoda	Diplopoda	Polydesmida	Dalodesmidae	Procophorella	bawbawensis	Procophorella bawbawensis Mesibov, 2025	species	Robert Mesibov	https://orcid.org/0000-0003-3466-5038	2025-09	6	individuals	6M	in 70% EtOH		recorded	native	NP23-08	Oceania	Australia	AU	Victoria	Baw Baw Alpine Reserve, 40 m N of Saxons Picnic Area	-37.8354	146.2589	25	WGS84	0.0001	GPS	Nicholas Porch	1435	1435	2023-03-05	Nicholas Porch	https://orcid.org/0000-0001-7179-3843	elevation from Google Earth	Tullgren funnel extraction of 2 sq. m. of litter	snow gum woodland
procbawb017	PhysicalObject	PreservedSpecimen	Specimen records for named Dalodesmidae species from Hermon Slade Foundation project HSF23033	Museums Victoria	Entomology	K16401	Animalia	Arthropoda	Diplopoda	Polydesmida	Dalodesmidae	Procophorella	bawbawensis	Procophorella bawbawensis Mesibov, 2025	species	Robert Mesibov	https://orcid.org/0000-0003-3466-5038	2025-09	9	individuals	7M,1F,1J	in 70% EtOH		recorded	native	NP23-04	Oceania	Australia	AU	Victoria	Baw Baw Alpine Reserve, near NW corner of carpark 3	-37.8383	146.2602	25	WGS84	0.0001	GPS	Nicholas Porch	1460	1460	2023-03-05	Nicholas Porch	https://orcid.org/0000-0001-7179-3843	elevation from Google Earth	Tullgren funnel extraction of 2 sq. m. of litter	snow gum woodland
